# Supplementary material for: Carbon sources and XlnR-dependent transcriptional landscape of CAZymes in the industrial fungus Talaromyces versatilis: when exception seems to be the rule
Source: Microb Cell Fact. 2019 Jan 28;18:14. doi: 10.1186/s12934-019-1062-8 (PMC6348686; doi:10.1186/s12934-019-1062-8)
Supplement: Supplementary file 1 — Additional file 1. Detailed information on GOIs. Gene annotations, qPCR primers specifications and CDS sequence, number of each of TF binding motifs in the promoter region, FC values for the ‘glucose repression’ condition (extracted from our previous RNA-seq study [59]). [file 12934_2019_1062_MOESM1_ESM.xlsx]

## Sheet: Feuil1
									Additional file 1
		Functional annotation and affiliation				qPCR primers								Binding Motifs analysis (number of motifs in the promoter region)					Glucose effects, RNA-seq data (Llanos et al 2015)				Clusturing results (this study)
	Gene of Interest (GOI)	Annotation	CAZy family	Activity		Forward Primer	Reverse Primer	Amplicon lenght	Exon-exon junction	Efficiency %	Gene sequence			CreaA / SCGGRG	XlnR/ GGCTAA	XlnR like/ GGCWAW	Sum XlnR		Log2 (FC) Straw versus Glucose	Log2 (FC) ADDED glucose to straw versus Straw			Gene Cluster WT (Fig.1)	Gene Cluster ΔxlnR (Fig. 4)	Gene Cluster Xlnr+ (Fig. 5)
1	GOI1	β-glucosidase, putative	GH1	Cellulase	-	GGTGTGCATGAGCCGTGG	TCGGCCCAGTCACCATTGAG	134 bp	YES	97.2356	atgggcagcgtcactagtaccaacggccagactccccagtccaagctgccggcagactttgtctggggatacgccacggccaggtgagattaccgctgtttatgtgcgtagaaacctacttacccgtcttgttttgattctagctaccaaatcgaaggagcctatgatgaggacggccgaggaccttccatctgggatacattcagcaagacacccggcaaagtagaagatggcaccaacggcgatgtggcctgcgactcctaccatcgtacacacgaggatattgcgattctgaagcaatacggtgctaagctgtaccgcttttctctgtcatggtatagctctcttcggctccttccgccagaatataactgacagtagtgactatcaaggccccga…		-	2	1	0	1	-	6.303	-3.215			2	3	2
2	GOI2	CbhII, putative	GH6	Cellulase	-	TCGTGGTTGTTGTTGGCG	CAGCACTCAAAACCCTTACTACGCAC	119 bp	YES	99.2513	atgatgcgatatctttccatcgttgccgccacggcacttctgaccggagtggaagctcagcaatcagtctggggacaatgtaagcaggatttcgaaaagctttgttcgaagataatatacagctattgacatattttaggtggtggtcaaggctacactggcgcgacgtcatgcgctgccggttctacatgcagcactcaaaacccttgtaagatgccagctgatctcgtggttctgtttactgacgtcgactgtttcttatgtagactacgcacaatgcgtccctgccaccgctacttcaactacattggtgacaaaaacgtcttctaccagcgtcggaacgacatcaccgccaacaacaaccacgacgaaagctagtaccactgctactaacactgc…		-	2	0	1	1	-	8.738	-5.876			1	2	1
3	GOI3	CbhI, putative	GH7	Cellulase	-	GGTGTATCGCAAGGGTGAGGAGTC	ACGGATCTTGCTGCGCGG	82 bp	NO	94.9194	atgtctgccttgaactctttcaatatgtacaagagcgccctcatcttgggttccttgctggcaacagctggtgctcagcaaattggtacttataccgccgaaacccatccctctttgagctggtctacttgtaaatcgggtggtagctgcaccacgaactccggtgccattacgttggatgccaactggcgttgggtccatggtgtcaataccagcactaactgctacactggcaacacttggaataccgccatctgcgacactgatgcttcttgtgcccaggactgtgctctcgacggtgctgactactctggcacatacggtatcactacctctggcaactcgttgcgcctgaacttcgttaccggctctaacgttggatctcgtacctacctgatg…		-	4	2	2	4	-	8.71	-6.857			1	3	2
4	GOI4	β-glucosidase, putative	GH3	Cellulase	-	CAGCGACGGGACCACGATTA	CCTTCGACCGTTATGTACCCTTCAC	132 bp	YES	86.9559	atgtattccgcatttcttttgttgctggcttctgccacgcctatagtcagcgcccagtcagcttcttggtccgcggcctacagtaaagccacagctgctctgagtaaactctctcaaaatgacaaaattggtatggtgacaggcgtgggatggggaaaaggtccatgtgttggaaacactgccgcgccgtctggaatctcgttcccatcactctgtattcaggatagtcccctaggtgttcgctatgcgaaccccgtcacagcgtttccggcgggtacaaatgctggaatgacctgggatcggacgttgatgaaccagagaggtgccgctcttggtgcagaatccaaggggttgggtgtgcatgttcaattaggccctgtggcaggccccctaggaaag…		-	4	0	1	1	-	8.335	-6.109			1	2	1
5	GOI5	β-1,4-endoglucanase, putative	GH5	Cellulase	-	TCCAGGTCCATGCTCCAGTC	TTCAAGGGCAATTCCAAAGTCATTT	172 bp	YES	88.2458	atgaggtcgacagcaacaattatagctagtgctgtactagcggtcacttccgttcaagcccagcagacaggatatggccagtgtggtggtgaaaactggactggtgccacgacttgcgtctctggttggacttgtacctatctcaacgattggtactctcaatgtctaccagcttccagcactctgactactacgacatcttcgaagacgtcttctaccacaacgacttcaaagaccacaacctcgtcgacgagttcaccaacgagtaccggaaaattgaaatggttcggcgtagatgagtcatgtgccgagttcggaactgcgatgccaggtacttggggtgtggatttcacctttgctaatacagcaactattggtgtatggttttcttgcctaaat…		-	2	0	0	0	-	8.871	-5.448			1	3	2
6	GOI6	β-1,4-endoglucanase, putative	GH5	Cellulase	-	GGACTCCGTCTACCCGTCAGC	CAATGGTGTGAAGGCCACGC	133 bp	YES	91.6399	atggcgactaggctattctcatttcttgcccttgaggcacttttggctctagcgcaggcaagccttcagtgttctggagaatttgagaaggtctcagctggagaatgggtcaatcgtgcaaacccgggatggaatctgggaaatacccttgatgctttgcccaccgagggaagttggggaaacgttgctaacttctcgacatttgacgacttggttcatgggggattcaagggactccgtctacccggtatgagtgctgaaatttcaaatcttcgttgctttaggccaggaactgacttcaacgatgtttagtcagctgggctgatcatttcatcacgggagcaccaagctacaccgtgaatgctacctggttgcaacgcgtagaggatgtggtagacg…		-	1	1	0	1	-	8.665	-8.1			1	2	1
7	GOI7	β-1,4-endoglucanase, putative	GH5	Cellulase	-	GTCGTGGTATTCGTTGTTTGTGTCG	GACCCGCATAACTTTGGACG	138 bp	YES	91.9933	atgaaggccagcattattcctatcgctctgtctacggcaggactcgccataggatctcctacaaaggatgtcaagaaacgtgcttctagtttcgaatgtatgtcaatgtccctagactgtatctataaaacaggttcaagatgtcaatgactgatatatgatgcctgatagggttcggttcaaatgagtccggagcagaatttggaagtgggaatatcccaggtgtggaggtatgcagattaatgtcgctcttgtcaatcataaaagcagggacatgttcatgctaaacagattgatggatattagggcacggattataccttccccaatacaacggcaatccaaatcctcctcgacgctggcatgaacatcttccgcgttccattcctaatggagcga…		-	2	0	0	0	-	6.707	-6.273			2	3	2
8	GOI8	Cellobiohydrolase (reducing end), putative	GH7	Cellulase	-	TCACAGCGAATGCAAAGGGC	GATACCACCGTCCGTTTCGTCC	74 bp	YES	98.4354	atggacgccaactggagatgggtacactttgtcaatggctccaccaattgctataccggcaatacacgggattcaactctgtgtccggacgacgagacatgcgcagtcaactgtgccgttgactgagccgactacagcagtacctacggcgtgacgacctccggcagtgagctaaaatccgactatgtcacagcgaatgcaaagggccagaacgtcggcgctcgcctgtacctgctcggggacgaaagtatttgatctcctcggaaatgaatttacctttgactgttgctaacttgccttgtgggctgattctcccagatgccagcggacggtggtatctcagagctcgctaacaacaaggctggcgccaaatatggtgttggttactgtgactctcga…		-	2	0	0	0	-	5.1	-3.132			2	4	3
9	GOI9	β-1,4-endoglucanase, putative	GH7	Cellulase	-	GCATTCCGCTTCTGTTCCACATAG	TACAACTTCTGGCGGCTGCG	145 bp	NO	85.3944	atggcgactagaccattggcttttgcagctgttgctgctctttttcaccaggctgccgctcagcaagcccctgtcccggataatgtagcttccctaccgacctggaaatgtacaacttctggcggctgcgttcaacagtcgacatctattgtcgtggattgggtgtatcactggatccacacagtcaatgggagcacatcgtgcacgacatccagcggattggactcaactctatgtggaacagaagcggaatgctatacaaactgtgaaatatcacctgctacctacgatggccttggtatcaaaacttctggaaacgctttaaccctcaaccaatacgtcacaagcaacggaacgacaagtaacgcctctccgcgtgtgtatcttttggatcccacc…		-	3	1	2	3	-	8.536	-4.41			1	3	2
10	GOI10	β-1,4-endoglucanase, putative	GH45	Cellulase	-	CATAGATTCCTGGCAGCTCGGC	TTGCTGATTCCCGTTGTATGGG	229 bp	YES	88.2458	atgaagttgggttatctcgcgcttgttcctgcgctggtgggaacagcatgggcatatctagcgacaacaactgcaagtattctgcccagtagactcagcagagacttcactgacagaggtaaagcgctactatgacggacaggagggcgcttgtggctgcggaacaagttctggcatagattcctggcaggttcgtcttctttgatgctatccaaaagaattggtatcagtccgactgacttgtacttcatagctcggcattagcaacggggtatacacggctgcaggctcccaagctttcttcgatacggccggtgcaacctggtgcggcgccgggtgcggaaaatgttataacctaacctccacaggcagctcaccttgcaatggttgtggccttgg…		-	3	0	0	0	-	8.631	-5.26			1	3	2
11	GOI11	Endoglucanse, putative	GH74	Cellulase	-	CAATATCGGTGCGAGCGTAAGC	AATGTAAAGACCGGAGGTGGAGG	91 bp	YES	91.9933	atggcgtttgatgtagcaacagcagctctgcttgctgttggcttgctggctggttcagtcagtagtaccgcatcacaaacctatacatgggataatgtaaagaccggaggtcagtgcctgtgtatcttctttattcgagataatttggctgataaagatctggaatctcttcatcacaggtggaggaggtttcacccccggcattgttttcaacccgtcagccaaaggcgttgcttacgctcgcaccgatattggaggcccatatcgtctcaacgcggatgatacatggacacctctactagactcggtgaacaatagtaactggtaagtcaggtaccgcaccgaaggataaagatcgggctaatttagtatgattaggcataactggggaattgatgc…		-	1	0	0	0	-	8.723	-5.89			1	2	1
12	GOI12	Abf62a	GH62	Arabinofuranosidase	-	TGGCAAGGCTAACAGTGGTG	TGGTAAGGAAGAAGGTTGTAGGTG	165 bp	NO	98.4354	atgatgcatttcctcgccgcgttgctcgcggttctgccacttgtatctgggtctccagtacccgagaaacgatgtaagttgaatccatatattcagttcaagctggacggtattgacgagacaaccacagccggatgcgcacttccctctacgtacaagtggacatccactggcccattggcaagccccaagtcgggtttggttgccctgagagactatacccatgtcatctataacggcgaacatctcgtatatggatcgactgccaacacagctggtgactatggttccatgaactttggcctgttttcggactggtctgagatgtcatctgccagccaaaacacgatgagcactggcgccgtcgctcccacggtcttctactttgcaccaaagagt…		-	1	1	1	2	-	6.432	-3.323			3	4	3
13	GOI13	AbfA1, putative	GH51	Arabinofuranosidase	-	agaacactgaacggagagattg	caaggatacaaggggaatgg	89 bp	YES	88.5741	atgtggcattcgatcttggttgtgttgggcttattgtctgtcgggcatgccatcactatcaacgtgtcccaaagtggcggcaataagaccagtcctttgcaatatggtctgatgttcgaggtaatccttctcttataccacatataaaagttgcgtcatttctaagacaagtcaaggacataaatcacggcggtgatggcggtctgtatgcagagcttgttcgaaaccgagcattccaaggtagcaccgtctatccagcaaacctcgatggatacgactcggtcaatggagcaatcctagcgcttcagaatttgacaaaccctctatcaccctccatgcctagctctctcaacgtcgccaaggggtccaacaatggaagcatcggtttcgcaaatgaag…		-	2	1	2	3	-	8.134	-7.693			3	1	3
14	GOI14	Abf62b	GH62	Arabinofuranosidase	-	gacaccgcaggctaccac	CCCCGTTGGAACTAGGAGA	179 pb	NO	94.5438	atgattgcacttgtccccgcccttcttctagcgttgccagttgtatccggcctggcactacccaaggatgaagctcaaacaaactcagccagatcatgtgctctcccgtcaaaatacagctggtcatcaaccggctcgctagccaaccctgcgtctggactcatcgctctgaaagatttcactcacgtcccgtacaacggccaacacctcgtatacgcatcagacgtcaatagtggacaaaactacggctccctgagcttctccctcttctcagactggtcgtcaatgggttctgcaacccagcacacaatgagctcgggagctgtcgcacctcagctcttctacttcactcccaagaatatatgggtgctcgcctatgaatggtgcgcgactccattc…		-	1	1	3	4	-	8.992	-6.283			4	3	3
15	GOI15	Abf62c	GH62	Arabinofuranosidase	-	ttgtgtctctggctcttgttg	gtggaagtaggcttggtggt	123 bp	NO	96.0639	atgctctgggctgcgtctctgctcctggtgataccagctgtcacagctcaatcaccgctttatggccaatgtaagttccgagtgaagcatgttatcattttatcttggagcaaagctaaagattgcatgcaggcggtggtcagggctggactggtgctactacttgtgtctctggctcttgttgtacctactccaatgcctggtattcgcagtgccttccctgctccagcggcggtggtactactacctcaactacgttgaccactaccaccaagcctacttccacttccactactacttccaagactggctcttcaacctcatgccctctgccgtcccagtataagtggacctcgagcggatcactcgcgaatccagcatcaggatatctgtcgctta…		-	1	1	1	2	-	8.47	-6.404			4	3	2
16	GOI16	Abf-B2	GH54	Arabinofuranosidase	-	CGGAGCTTGGGTGAGATGGTTC	CGGCGGCGTTGCTAATGC	112 bp	NO	91.9933	atgacgtccaaacatagtttcgaacgagccggcatacttgcattgggccttattgctacgagctctcttgttgccgccggcccttgtgacatctactcttcaggtggcacaccatgcgttgccgcgcacagtaccactcgcgcactctatgatgcttatactggcccgctataccaagtgacacggagttctgatagcagcaagaaagatatcgcgccattggccgccggcggcgttgctaatgctgccacgcaagactccttttgttcaggaacaacctgcctcatatctatcatctacgaccaatctggaaaggggaaccatctcacccaagctccgaaaggtggctggagtggacctggaccaaatggttcagataatttatccagtgcgaccgcc…		-	1	0	0	0	-	8.601	-7.697			4	3	2
17	GOI17	Abf-B1	GH54	Arabinofuranosidase	-	ACCACCCGTGCCCTTTATGC	CGGAAAGCGGCGAGATGG	94 bp	NO	96.4514	atgtttccaagaataaaaccagaacgcaccagcctgttcgcccttggccttcttgcctcgagctcccttgtcaccgcaactgggccttgcgatatctactcctccggcggtacgccttgcgttgccgcgcacagcaccacccgtgccctttatgcctcttacagcggcgcactctaccaggtcaagcggggctccgacggtgctacaaccaccatctcgccgctttccgcaggtggtgtcgccaacgctgccgcccaagataccttctgtgccaacacgacctgcctcatcacgatcatctacgaccaatccggccgcggtaaccatctcacccaggctccccccggtggcttcgatggccctgacgtcaatggctatgataacttggctggcgcgatt…		-	2	0	1	1	-	8.085	-5.644			2	3	2
18	GOI18	β-1,4-xylosidase/α-arabinofuranosidase, putative	GH43	Arabinofuranosidase	-	GACTTGTGTGCCTACCGAGACTTG	AAGCGCAACCCCTGGCATT	220 bp	NO	91.6399	atgaatccaattattccaggattcgcgcccgacccttctgtggtccgtgtcggggatacctacttcctggtcaactccagcttccatatcttccctggcctacccatatatgcgagtaaagatcttgtctcatggaagcatattggtaagtggatacgtacaggtctcaggggtcaaatgtatatgtattaatagcagagtcaggaaatgccttcaatagacagagtcaactcagtctcgcgttgagttcgacaaaattaaatcaagaagatgacggagaagacttaatgtgtgcaactggcggactctatgctcccacaatcagacatcatgagggcatattctacgtagtctgtacgaatgtgattcatgacagcgaaaacgacggcacacaccaaa…		-	1	0	1	1	-	4.596	-5.591			2	1	3
19	GOI19	α-l-arabinofuranosidase, putative	GH54	Arabinofuranosidase	-	AGCCAGCGCAATCGGTGC	TGCGTGCCGTCAAAGACTGC	153 bp	NO	100.081	atgcattcacaatccagcttcagcgcctttgcactgggccttgctctcgcgtgctcgtctgtcagagctgacggaccctgtgacatttattccgccggtggcacgccatgttatgcggcacatagcaccgttcgtgccttgtacgatgactatacggatgcactgtaccaagtgatccgcggctctgatggtgccactgccgatatcaaacctctatccaatggtgtcgctcatagtagcgctcaggaatcgttctgcaacggcacaacctgcctaataagcataatctacgaccagtccggtagaggaaaccatctcacacaggcaccgcctggaagcgctgatcaaggcccagatagtggtggtaaagattatttagccagcgcaatcggtgcaccg…		-	0	1	2	3	-	3.098	-2.384			2	3	2
20	GOI20	Abf-B3	GH54	Arabinofuranosidase	-	CACTGATTGGGTTCTCCCTTGATG	CAGCAGTGATGACACCGGCAAC	216 bp	NO	101.35	atgttgttctctcgaccggtcctcgagcgattcagcagcgtgctcgctctgagcctttatgtcaccggctcccttgctggaccatgtgatatttactcctctggtggtaccccctgtgtcgcagcacacagtaccactcgggccctgtacgactccttcaccggcgctctctaccaggtttcccgtggctctgacggtgctactactgatatttcgcctctgtccgccggtggtgtcgccaacgccgctgctcaggactcgttctgtgccagcaccacctgtcttattaccattatttatgaccagtccggcaacggcaaccatctcactcaggcaccgcctggaggcgcagctagcggccctgacgccaatggctacgactaccttgccagcgctatt…		-	1	0	1	1	-	7.775	-6.057			2	2	2
21	GOI21	Abf-B4	GH54	Arabinofuranosidase	-	TCACCGGCGCTCCAATAGC	ACCGACATCTCACCCCTATCCG	208 bp	NO	79.6606	atgctattctcgaaaccggtgaaccgcttgaatagcgtactcgctgtcctctttttgataaagagcaccctcgccgcaccttgtaacatctattcttctggcggaactccttgcgtcgctgcacacagcaccactcgcgccctttatgacgcctacaccggcgctctctatcaagtatcccgtggctctgatggcgccacaaccgacatctcacccctatccgccggcggtgttgccaatgccgcggctcaagatacattttgcgcaagtacaacgtgcctgattaccattatctacgaccagtccggtaacggtaaccatctcacccaggcaccccctggaggtgaagccagtgggccagaagccaacggctatgactatttagccagcgctattgga…		-	0	0	2	2	-	4.762	-3.355			2	3	2
22	GOI22	XynB	GH11	Backbone hydrolase	-	ATTCCACGAGCGGGTTGG	ACCAGGTGATGCTAACCCCATC	101 bp	YES	93.4341	atgggcatctcatctatccttctctctgctctcattgcggggggagccttggctctgcccgctgcagaacctgtgtcgttcgatatccgagatgaaaacatcaccctggcgcgtcgcgctgaggcgatcaactacaaccaagactacatcgccagcggtgccaatgtccaatactcgcccaacatggctgcgggttctttctccatcaactacaatacgcagggagactttgtggtgggacttggttggcaaccaggtgatgctaagtaagaactttcagcttctgcttttgatccccaatctacgatactaatccgtaatactagccccatcacctacagcggctccttctcggcctcgggtgttggtatccttgccgtgtacggctggagcaccaac…		-	2	2	2	4	-	8.672	-6.533			5	1	2
23	GOI23	XynC	GH11	Backbone hydrolase	-	CAAATGGCGACAATGGCG	TGAGTACGTGACAGTCTGTGCATTG	104 bp	YES	92.7082	atgaagctcttcctagctgcaattgtcctttgcgcaactgccgcgacagccttcccatcagaacttgctcaacgcgctgcgggagaccttagcaagcgtcaatcaatcacgaccagccagactgggacgaacaacggctactactactcgttctggaccaacggcggaggagaagtcacttacacaaatggcgacaatggcgagtacagcgtgacatgggtcgattgtggtgactttacatctggcaagggctggaatccagccaatgcacagtaagtttccctctttccttctaagcttatattgtacgtactcacaatttgcaggactgtcacgtactcaggagaatttaacccctctggaaacgcttatttggctgtctacgggtggacaacagat…		-	1	2	0	2	-	6.615	-4.841			2	3	3
24	GOI24	XynD	GH10	Backbone hydrolase	-	ATTGCCGTCATACATCACTTCG	CGTCTTCGTTCAAGGCTTCGTTTAC	143 bp	YES	94.9194	atgactctagtaaagtctattcttttggcccttgctgcgggccacgttgcccaggcccaattgaacaccgccgcaaaagcagctggactgttgtactttggtactgcggtggacaatccagacttgagcgactctaaatatcttgttaaccttgagaccgcggatttcggtcagatcacgccagcaaatgcaatgaaagttagtggcggaaccgcactattgtatacagcaagctaagtgatgacaatatagtggcaacccacagagccgtctcaaggttcctatactttcactcaaggtgaccagattgcgagcctggccaagtctaataatgactacttgagatgccacaacctggtctggtacaaccaattgccgtcatacagtaagcaagcatac…		-	1	3	1	4	-	8.843	-6.498			5	1	3
25	GOI25	XynE	GH11	Backbone hydrolase	-	GCTACTTCTATCAATTCTGGGATGATG	CATTCTGCCAGTTCACAGAGTATTC	94 bp	YES	86.3246	atgtgctccttcaccactgctttcgtcgctgctacacttgcagttggcatcctcgccagccctgcggcaagaccttctgcgcttaccaagcgcaatacccccaactcatcaggcacaaacaatggctacttctatcaattctgtatgtacaatgccagcattagttcttaatccccaaagagcctacggctaactcaacgttgaggggatgatggctccagtgggactactacctacacaaatgggcctgctggggaatactctgtgaactggcagaatgttggtgattttaccgcaggtaaaggctggtcacaggccgagccccggaatatcagcttttctggtagtgtcaactgtgggggcaacttctaccttgctgtatacacttggtcaacccaa…		-	2	0	3	3	-	8.258	-7.432			5	1	3
26	GOI26	XynF	GH11	Backbone hydrolase	-	tggctcctacctctcggtct	GTGATGGATGGCTGGTTGT	177 pb	NO	99.2513	atgaaggttacagcagcgttcgcgggcctcttggccacagtattggctgcccctgccgccgactctgctctggtggaacgggcgagtggtattaactatgtccagaattacaacggcaaccttggagacttcacgtacaatgagagtgcaggaacttattcgatgtactgggaaaacggagtcaatggagacttcgtcgttggcttaggctggagtactggtgctgcgcggtaggttgctatctaagcctagcttcaattgtgaatcacagatctgactttcataaagctccattacctactctgcaaactataatgctgctagttctggctcctacctctcggtctatggctggataaactctccacaagctgaatactatatcgttgagaattatgg…		-	2	1	1	2	-	8.915	-7.542			5	1	3
27	GOI27	XynG, putative	GH11	Backbone hydrolase	-	ggaacacgcaggacgattt	CAGCCATAGACGGAGAGGAG	121 pb	NO	94.9194	atggttgcattctcaagcttattcactgcctttacagccattgccggctcactcgctgctccagcagacctggtcaagaacgataacgtccctgaccttgtcagccgcggcccttcaaactttgtcgttgatacaacgaacattactacttctctggctcgtcgatccgcaatcaactatgaccaggactataccaccggcggaacggtgaactactattcctccagcacggggtttgaggttacctggaacacgcaggacgatttcgtcgttggtgttggctggaaccctggctctaccacgtaagcctttatcctcttctattcccgggttcatattctgacaataaagggaaaagacccatcaacttcggcggccaattttccgtctccagcggca…		-	3	1	0	1	-	-	-			3		2
28	GOI28	XynH, putative	GH11	Backbone hydrolase	-	taccgagcctattacccactcc	CGTCCAGCCATACACAGAAA	76 pb	YES	83.2981	atgaccgtgggcataaatagagatgcacgccgccgagatgtgcgccctggccagtattacaactcagtttccttcatcaaaccctttactgtacaatcattcaactctaacgttgtcttcaagtacaccgccatcatgatttatttccctcagctcgtagtagtgctcgccgccatccactcagcaatcgctgtacctacggggcagactcaggcctctgttcagaagcgcggccctcataacttcgtcatgggccctgaccatcccttgatgatggcccgtcgcaacgagtcgttattccgtcgggccacaagctatatccaggactatactacagggggcacggtagatttctccccagagagtggcgagttctctgtgacctgggatactactgat…		-	2	0	2	2	-	7.123	-4.147			2	4	3
29	GOI29	XynI, putative	GH11	Backbone hydrolase	-	tggtgtcctttacttctactcttctt	GCGTGCTTCAATCTCATTTTC	104 pb	NO	92.3494	atggtgtcctttacttctactcttcttgccgtgaccacggtggtcagcgcgcttgctttcccaacccaggttggacctcgctccgaaaatgagattgaagcacgcagcacgcccaatcagcaaggccagagcggcggttacttctatcaattctgtatgctacatatagcccagagtccttggagttagaactctgctaacttatatcttttagggtccgagggtggcggagatgtcacctacaccaacggtgcgggaggtgaatatagcgtaacatggcagaatgtcgacgacttcactgccggtaaagggtggcagcaggctactggccggttagtagttttctagatattcacaactcccgggtactcttattgacatgatctaaagggcgattac…		-	0	3	0	3	-	8.762	-6.619			4	3	3
30	GOI30	β-1,4-endomannanase, putative	GH5	Backbone hydrolase	-	TGTACCCTGATAGCTGGGGC	ATGGTTTGCCGATAGATGCG	90 bp	YES	93.8011	atgaagacgacaatccttcttgccggtgcctttctgtgccactccgtttcagctcagaccgtaggtgcctggggtcaatgcggaggtataaattattcaggttctacaacatgtgtctcgggatatgtatgcacatatgagaatccgtactacagccaatgtgttccaggtaggctcccttcataaaccttatacctcctttctaataatccaaggtaccgccacgacgacctcttctacgttgacaaccacaacctccaagacaacttcgtccacatcaaaaacgacttcaagcacgaccactacatcagccccagcttcaaccggcttttctaaagtcaatggtctcaattttacgattgatggagaaacaaactactttgtcggaaccaacaccta…		-	0	0	0	0	-	7.727	-6.419			4	3	2
31	GOI31	β-xylosidase, putative	GH3	beta-xylosidase	-	TTTGCACGGGCGATAGGG	CTGTGGAGGGACCTGGCTAGTTG	156 bp	YES	90.9409	atggctcttagacatgcctttctagcatggagcgtactccttttgggggcattccacgctgccgcagtcccgtcaattacgcctagacagaaaacatgtctccctgccgtcaaccagaattattcggcaagtatctcttttacaggttgctacacagatgatagctcgcggattctacaaggaggctcagccactccatttggtggtaccgctcctcagacatgtgctgatacttgtggcttgtctgggtttacatatgctggagtagaatacgggaggtgagtggattcataccttcactatagtcaacggtaatgtaccatgtatgaagtagctaatctggaattagtcaatgctactgcggtaatagcattcgcagtgatgcacagaaacaagaca…		-	3	2	0	2	-	8.497	-7.805			3	1	2
32	GOI32	β-xylosidase, putative	GH43	beta-xylosidase	-	AAATCCAGCAGTCCTTGGGG	GTATCCACAATTCCTCCCTGATGAG	107 bp	YES	86.9559	atgagagtccttcccacgctgtggctcgcggccaccgcgttagccactaacttcaaccagccagtcctctgggaggatctggctgatttagacatcttccgcgtgaacgacactttttactactcggcatcaaccatgcattattcgcctggggcaccgattcttcactcctatgacctagtaaactgggagtttattggccattcagtcccgaacctcgactggggcaacatctacaacttagatggaggccaggcatacgtcaaaggtatatgggcatcgtcgttaaaatatcgtaagagcaacggaatgtggtattggatcggctgtatccaattttccaaaacatatgtgttcacatctccttctgcgacgggtccatggacacaaagtggcgta…		-	1	1	1	2	-	7.927	-6.821			4	1	3
33	GOI33	β-xylosidase, putative	GH43	beta-xylosidase	-	TGCCCCGAAGATTGAAGGACC	CCAGCGAATAAACGGGGTCG	147 bp	NO	94.9194	atgccgccagtacgcaaccctatcctacccggcttcaaccccgacccctcaattctccgggttggggatgactactatatcgccacgtcaacttttgaatggtaccccggagtacaaatacaccattccagagatctggcaaattgggagctgattgtgcgaccattgacacgaaaaagccaactggatatgcggggaaatcccgatagttgtggcatctgggcaccatgtctgagtcacgacggtgacaaattctggctcgtctacaccgatgtcaagcgcaaagatggctctttcaaagatgcgcacaattatattgttactgccccgaagattgaaggaccgtggtcggatcccatttatgtcaattcctccggctttgatccgtccttgtttcat…		-	1	1	1	2	-	7.928	-5.847			3	1	2
34	GOI34	GH43, putative	GH43	beta-xylosidase	-	CATTTGCTGCGGATACGACACTTC	CATTGGCGTCAACGAAACCG	104 bp	YES	89.9116	atggacctctataacacgcttatattatccttcttccctctggggttacttccactgtttacgcttaccgttgctgggtatgccaacccggggtcctgttcgggtgcatgtaacgtccacgatccttctctgatccgaagagtgtctgatggaacgtacttccgtttctccacggggaacaagatatcttatgcttcctcatcatcaatcaaagggccatggacagtagttggatcggttttgccggacggctcatcaatcgatatcccgggatatgatgacctatgggtatgtctagatggagagaaaatatttcgtggttccaaaagtcactctcattgatagcctttctaggctcctgatgcgaatttggtagatggtacctactatgtgtattac…		-	2	1	0	1	-	8.074	-6.445			4	4	3
35	GOI35	GH43, putative	GH43	beta-xylosidase	-	ACCATGACAACACCGGAGCTACC	TGCCAATTCGCCATATCTGC	79 bp	NO	88.5741	atggaggtgctcaaaatgcttcagcgatttgcttatattttaccactggctctattgagtgttggagtgaaagccgacaacccctttgtgcagagcatctacaccgctgatccggcaccgatggtatacaatgaccgcgtttatgtcttcatggaccatgacaacaccggagctacctactacaacatgacagactggcatctgttctcgtcagcagatatggcgaattggcaagatcatggcattccaatgagcctggccaatttcacctgggccaacgcgaatgcgtgggccccgcaagtcatccctcgcaacggccaattctacttttatgctcctgtccgacacaacgatggttctatggctatcggtgtgggagtgagcagcaccatcacaggt…		-	1	0	0	0	-	6.603	-6.529			2	3	3
36	GOI36	β-xylosidase, putative	GH3	beta-xylosidase	-	ACGCTGGATACAAGGTGAACTACGC	GCATCTGCAAAGCCCTCCGT	73 bp	NO	82.4301	atggtctacaccgcgcaatttctggctttggctgcggccatgctgcccagcgcagtattggcccagaacaaccagacatatgccaattactcctcccagtctcagccggatctctatccacagaccctagcacatctgaatttctccttccccgactgcgtcaatggcccgctcaaggataacattgtctgcaacacatccgcatactacgttgatcgtgccgaaggcctaatcgcactcttcaccctcgaagaattgatcaacaacacacaaaacactgctcccggggttccgcgtctgggtttaccgccatatcaagtgtggagcgaagggttacacggtcttgaccgcgctaactttgcgaaatccggcgatgaatggacgtgggcgacttcgttc…		-	3	2	0	2	-	8.454	-6.484			2	1	2
37	GOI37	β-xylosidase, putative	GH43	beta-xylosidase	-	AGGGCGTACTGGTGTTCTGTGG	TGGGGCTCGGATGGCTTC	94 bp	NO	88.2458	atgttgttccttggggctactgtctttctagcgttcgggctcatagccaaagcccaaaattttagcaatcctgtcatttatggcgacttccctgacaatgatatcttcctcggccctgatggaaagactttttacttctcaagctccactttccactactccccaggtgccccgatcctggaatctaccgaccttgtaaactggcaggtagtcggccattcagtcccaacccttggttttggaggtgactattccatgcaaaatggtcagaccgcctataaccgtggaatctgggcttcgactttgcgccatcgtcagagcaataacaaatggtactggattgggtgtgtcgacttctggacgacttatgtttacacggccccggatgtctctggtccc…		-	1	1	0	1	-	7.855	-6.963			3	1	3
38	GOI38	Polysaccharide monooxygenase, putative	GH61	Auxiliary activity	-	AAGTCGCTGCCCTTTCTGCC	CAAGGTATCCAGAGTAGGATTCACCG	105 bp	YES	94.9194	atgccttccactaaagtcgctgccctttctgccgtcctagctttggcctccacggttgctggccatggttttgtgcaaaacatcattatcgacggtgaatcgtaagtagtgatgcatccactattaaagtagacatatacttacgaataaatcagctactctggataccttgtgaatcagttcccctacgagtccaatccaccagctgttattgggtgggcaaccactgcaaccgacctgggattcgtcgctcccagtgagtacaccgatgcagacattatctgccacaagaacgccacacctggcgcgctttctgctccagttgctgcaggaggcactgtcgagctccaatggactacatggcccgatagccatcacggccctgttatcagctacctt…		-	0	1	0	1	-	6.638	-6.339			4	3	3
39	GOI39	Hydrophobin, putative	#N/A	Auxiliary activity	-	CCGCGACTTTGGATGACTGAGC	CCGCCTTTGGTGACGCTGAC	111 bp	YES	93.0698	ctaggcgtatgcagcgatggcagttgcgaaggcagagtcaatagctgctgcaattgaagttgctgtgggtaggtaagaagcctcaatcttagactctagagcggaaatgaggccgtcggaaagagtcttgagatcctccagagacgactcgacggtgcttgtgaggccgacggccgcgactttggatgactataccgggttagcatgaaaaggacatataaggttcacaaaatagggtaaacatacctgagcaacaagatcatcgagcgtagtcacaataagagttgacaaggactgcgtctcactcgcgatactcgcgctgtcagcgtcaccaaaggcggcggagttgttcgtgtcggtggtggcagtcttgatatcggtctcgagggtgtcgacgtc…		-	2	0	0	0	-	8.597	-8.709			1	1	1
40	GOI40	Swollenin, putative	#N/A	Auxiliary activity	-	CCGCTCCAGATCCACAACACC	TATGCAGTGGGCGAGGATGG	103 bp	YES	96.0639	atggctagacgtcttatgctcgcggcagggctctggagcgcttccttatggtcaaccaccatagcccaaaccagttgtgcggcgcagtggtacgtagcgacgcatttatagaacgtcattttcattaactcgttcagggcacaatgcggtggaagtggtttcagcggtccttcctgttgcgaaaccgggtcgtcctgcgcgtcacttaattcatactattctcaatgcacaccaacaacacaggtatgtactatgatgttatctcgtctctagtcctactaatgcatgaaagggttcatctggatcgtcaacaggaacaggtggctcctcggtgacatccactattatttctggttcagcatacacaagtacaacttctttaggtacagcaactgccac…		-	0	0	0	0	-	8.773	-6.473			1	2	1
41	GOI41	Hydrophobin, putative	#N/A	Auxiliary activity	-	ACCGATGCTGCTTCCCTCACC	GCGACGAGAGCATCCTTCTTGG	98 bp	NO	86.0123	atgaagttcaccacctccatcatcgccctcggcctctctgcccaggctcttgccaacccttcttacgtcgctcgccgggcttccaaggtccagcgtgaccttgctgctttcgagtccgtcatctctgctgttgacactgccgtgaagaagttcgacagcgatgtcaccgcctactccagtggtgacccatccagtcttctgtctgactcttccaacatcatctccgtcaccaacagcggtgtctcctctctccagggcgagtccaccctcagcaccaccgatgctgcttccctcaccgggcccgtccagagcctcagctccgacgtccagagcgccatcaacgacctcatttccaagaaggatgctctcgtcgctgctggtgccggtggcaaggtcgag…		-	2	0	1	1	-	7.962	-3.974			2	3	1
42	GOI42	Hydrophobin, putative	#N/A	Auxiliary activity	-	GCGGCATCGAAGGCACAATC	TTTTGCGTCGTTGGTCGTGC	92 bp	NO	90.9409	atgcatctcctcaaaggcctggccatcctccccctcatccctctcgccctctcctctccagtcctctccaaaagagacgaagcatccgtcctcaccgggatccaaaagatcgccaacgcaacaatcacactcaacaccaccgtcgccagctaccccggcggcatcgaaggcacaatcaccgccctcgagatcctcaccgactccttcgcagtcataaacgcaatcgtcagcacgaccaacgacgcaaaacattctgccaacttcacagacgcagagtcccaggccctcgctgaggctttcattggtactcttgtaccggtagttgaatccagcctgacgacgatcgagagtaaaaaagccgatttcgaggatgggttccttgggattgctagtttgacg…		-	2	0	1	1	-	8.96	-6.889			2	2	2
43	GOI43	Swollenin, putative	#N/A	Auxiliary activity	-	CAAATACGAAATGGTGTTGCGGC	ATCACGCCCTCGACTAATGTTCC	157 bp	YES	97.2356	atgcttttttactccattcccaggtatgttttgtaggtacacgattatagcagtatctacactatgatgttcaaaagagacttgtattatgtggtagtgggcttgatttgcctcgctcaaccatccattcaacaatccagcgcctgtgcttcgtccttgtacgttgttcctggagcctagacgtggttacaatgttgatatcttctctgacacggtcttatttatttaacagctcacaatgtggcggtagcgggtatacaggagcaacatgttgtcctacgggatggtcatgccagacacagaattcctactatgcccaatgccttagtggcacggtgagtatagccatttccatagcggacctaatatgttgcagtaaaactcattcctaacatttcc…		-	2	0	0	0	-	8.776	-4.721			1	2	1
44	GOI44	Polygalacturonase, putative	GH28	Pectinase	-	gagttctgtcaatggtattcgcatt	ccaccgtcgtagttctgctc	135 bp	YES	86.3246	atgactagacttcttttcggttctgtggtgctcacagcactcacgacctgcgccattgcaaagccagtcgctgagcctgcaatcacccctgcaccgaacttgctagacaagagagcaactagctgcaccttctctggctcaagtggcgcagcttcagctagtgcctcacagaaatcttgctctactatcatcttatcgaacgttgcggttccctctggaaagacgctggacctcagtagtttgccagacgatacaacagtaagaacccgcaccttgacatactcagaggttacgctaaggttttaaattctaggtcatctttgagggtgaaacaacctggggctatgaggaatgggcgggccccctgttgcagatttcaggtaccgggatcaccgtgga…		-	2	0	3	3	-	8.268	-5.499			4	4	2
45	GOI45	Galactanase, putative	GH53	Pectinase	-	ggcgtttatgggctggat	cggatggagttgtctgatgac	127 bp	YES	89.9116	atgagggtatccaacctcttactctcttctttagcaaccttcgcccccctcacctacgcaagcctccaatatcgcggcgcagacatatcctccttgctggtcgaagaaggcgacggcatatcctacaaaaacacaaatggtgccagcgcgaaactcgagaccattctcgctgctaacggtgtgaataccgtccggcaacgactatgggttaatcctagcgatggcgtttatgggctggattataacctggaacttgcggcgagaatggtgaatacgggtatgaagatttatcttgatatgcattttagtgatacgtgggcggatccaagtcatcaggtatgtcaactttgaaaatcgagaatggagaatattggtatactgagtatcatgatagacaac…		-	1	1	0	1	-	8.369	-6.899			5	3	1
46	GOI46	Pectin Lyase, putative	#N/A	Pectinase	-	tcgcacaagacactcattgg	atggcgatgttctggatgatgatat	104 bp	YES	100.5	atgagatacacttcctttctcagcgcattagctgcgtgtgcctttaaaggcgcggcagcaatcagcgtcactggtgctgcagaaggctttgccaaaggtgtcactggaggtggaagcgctactccagtctatccatctaccaccgccgaattggtctcgtatctgggagattcgtctgcccgtgtgattgtcttggacaagacgtgagtgaagtactctcccccatttgaatcaagtaccaatttcaaacagcttcgatttcaccggtaccgaaggtaccactacttcgactggatgtgctccctggggtactgcttcggcgtgccagcttgctattaaccagaataactggtgtaacaactacgaaccgaatgcgccgtctgtctcagtgacatagta…		-	0	0	1	1	-	6.085	-4.952			4	4	3
47	GOI47	Endorhamnogalacturonase, putative	GH28	Pectinase	-	TGGATGGCGAAGTTCGTCACATC	TATTCTTCTCGCGGCGTGGG	121 bp	YES	85.3944	atgcatatcaaaagcgtcattctagcgctgagctgtgcctctgtctcactcgggcagttggcagacacttcggcctatccaattgggcccctgacttcatcctccagcaagtgggcgacaaaggtctgcgacatcacggactatggagctgtggccgatggcgaaaccgacgccggcccagctattcttgccgccttcgaggcttgtgcttctggtggagtggtcaatatcccactgggaacatttgctatggctacgtgggttacattgagcggtggaaagacatgggccattaacctggagggaatcattgtccgaactggcacggcaggtggaaacatgatttatattgagcacagcactgattttgaaatatattcttctcgcggcgtgggtgca…		-	3	0	2	2	-	8.255	-7.271			5	4	2
48	GOI48	Endopolygalacturonase, putative	GH28	Pectinase	-	TCCGGTGGCCATGGCTTG	TGATGCGGACGCCGTTTTG	115 bp	YES	89.238	atgcgttccttcatcggccttgccggactggccgttttctcctcggtggcattggccgcgccagccccagctattacagcaccagctacactcgacaaccgtgccgcttcctgcacattctctggatccaacggtgctgcttccgccagcaagtccaagacttcatgctcgaccatcgtcctatcgaacgttgctgtgccttcgggaaccacacttgacttgaccggtctcaactccggaacacacgtgagtctcagttataccgtttcaatctgactgaacgttctctgatttatgtgaaaaaaaggtcatcttcgaaggtaccaccaccttcggctacaaagaatggtccggccccctcgtctccgtgtctggcaccgacatcaccgtcgaaggagc…		-	2	0	0	0	-	7.942	-3.423			4	4	2
49	GOI49	Exopolygalacturonase, putative	GH28	Pectinase	-	GTGGCGTGTGGACATTCTCGG	TTGCCCCGTTCCGTGTCC	134 bp	YES	106.756	atgtactggctcaggaaccttgttcctcttaccatctgttctacagctattgcagctgctgcctccaaaggaggagtttcgcataagggcaaggtctgtacagtaacagctctaggaggaaagcgagacgatgtcccgaacatcctagaggcgttttcgcgctgtggaaaagatggcaccatcgtctttcccgaagatcagaattactggattgcaactaggctcaaccctgtggtgagcaatgttgtaattgactggcgtggcgtgtggacagtatgtgatagcctccgctctatgaaaagagtcctgtactaatttgaggacagttctcggatgatctcgactactggcgcaataactcctatcccatcaccttccaaaaccaccatgcaggctttg…		-	3	0	1	1	-	5.126	-4.725			3	4	2
50	GOI50	Exopolygalacturonase, putative	GH28	Pectinase	-	GCTAAGAATACGGATGGATGGGATACC	TGTTGGGCTTGAATGCGACG	103 bp	YES	86.6391	atgaagctcacttccactctccaactgctcctcgcagctactaccgctctcgcagcgccctcaatcgacgaaagatctccatccaccatctcacgaaacgaccgagtcggacccaactgcccattcaaacctttgcctgagacaggaaagcgtaataaagtgtgcaacgtcaagactcatggcaacggtcaagatgactctgattacatccttgctgcattacatgcatgcaacaatggcgggaaagttgtctttgataaggagtatactattggcacggcgctggatattcagtggttgaaacatatcgatcttggtgagtcgtcctcctgaattaatggcaggcttatgatgctcatcctgggttcaatgaagatatcaccggcacaatccaattca…		-	3	1	0	1	-	7.555	-4.014			3	4	2
51	GOI51	Xylogalacturonan hydrolase, putative	GH28	Pectinase	-	GCTTCTGATGCTGTAACTTGTGCC	ATTGCTTCCGCCATCGCCT	78 bp	NO	87.2749	atgcatcgattatttgctataacgtacctgcttgcaacgcatattgcaagcagcacagctctcccgccatccaaaacgatcgagaaacgtgctgtctgtacgcctagcagttatggcaacacttcaaaagacgacacaccagccattgcttccgccatcgcctcatgcggtaaaggcggtaccattgtgattccatccggcacaagttacagcatcagaagcacccttgacttcaccggttgctctggatgcgaactgcaactagaaggcacattgaaagtatccgatgactacgaatactggagtaactacaaagcaatcatcctcattagcggcattaccggtgcaactattacatcgacaactggtgctggtgtcatcgatggtaatggtcaggat…		-	1	1	0	1	-	1.94	-0.904			2	4	2
52	GOI52	α-l-rhamnosidase, putative	GH78	Pectinase	-	GGAAACAACTTGCTCGTTTATGTGAAG	ATGCCCTTCGCTAGAACCTCTTTC	180 bp	YES	91.6399	atggacacacaagatgagcaacaggttccattcctccatttttggactatctgttatcgatgtcactaacaagtgtgatctatagatcatcgatgatcttcaggcaaattgggtctgggtgcctgattgggaggattcatcgtcactcaacacagctggtcggatagtcaaattccaacgcctgtttgatctccctgataggccgaattgggcactcttccgaatttcagcggacacgcgatacaagctgtatgtcaatggaattcgaatcgctgttgggccatcaagaagcagcccagctatttggtactatgataccattgatatttcgccatatctacaaaaaggagtcaatgaggtcttagttgtggttatccggtacttttccaaatcgcgtgg…		-	1	1	1	2	-	6.192	-5.533			2	4	3
53	GOI53	α-l-rhamnosidase, putative	GH78	Pectinase	-	AAGCACCAGTTGAAGCCTGAGTG	GGAGACATGGGCATTGCAGTTC	109 bp	YES	99.2513	atggtcttgttaagcaagattagcctcgtccacgtttggacgctggccctctctgctgctgcagaggccggcagctgctggagaaataccacttgcacaggccctactgatacctcctttcccggtaaatgggagaaaaatatctatgctcctgcttcacgtctagttcgtccgcagagcatactcgaagcatccgattcacgaacggacttcaaagtaggctccggccaccacgtcctgaaaggaaatgggtctcagattgtctttgactttggtatcgaagttggtggtattctctcagtagattatacagcatcagctgcaggctcagccttgaacctagcatttagcgaggccaagaactggattggagagttttcggactcttcgaatggtgct…		-	3	0	1	1	-	7.812	-5.6			3	4	2
54	GOI54	α-galactosidase, putative	GH27	Other side chain hydrolase	-	GGGGAGGGTGGACAAGTCAG	CGTGCCCATTTCGCTCTTTG	72 bp	YES	86.3246	atgttaagccgtgtaactgcagcggtcttgctgctgactctgaaggctgcaaatgcattgatacttcctgatgatgtggtatgtttacatttcgcacgggagacatgtccagtctacctactgctcaaaagtcatgtgaaactaataatcttccaaaaaaaatagggaagattaccagctctaggctggaactcatggaacgcctacggttgcgatgtaaatgagaccaaaattgtgacagctgctaccaaactcaacacaaccggtctacaggccttgggctaccaatacgtcaacagtgagtgcttgatcaaagataggattgaattgaattaccaattgacaatgataaatgctagttgatgactgctggtctgttaaatccggtcgtgataatgt…		-	2	0	1	1	-	8.9	-5.892			2	2	1
55	GOI55	α-glucuronidase, putative	GH67	Other side chain hydrolase	-	TGCTTCCAACCAAAACGCTCG	TGTCTGCTATTTGCCTCCTCTCTGG	114 bp	NO	93.0698	atgcttcctgatgagaatggtatcgacggctggctgcggtatgccccgttgtcgtctgatttggcctcacagttcaagcagtatggaaatatcattggcttgagcaatgatgactccagccctatttctactgctgcgaaggaagttcaaaagggcttgaatggaatcctcaagcaagaggttaacattggtcataacctcgcctctaacagtcagcccgaagatacggctagaattgttattggcaccatcagtaacttttcacaggctggggaagatgttagccatattccggctttaaaagaagacggtttctggctcgacaaagacggcaacgaaaatgtacaaatcttgggtcaaaatgagcgcggagctttatacggtgcctttgagttcctg…		-	0	1	1	2	-	5.654	-6.054			3	1	2
56	GOI56	α-glucuronidase, putative	GH67	Other side chain hydrolase	-	TGTAAGACTTCCTGAAACCGCTGC	TCCAAATGGGCAGACTGTCATCC	135 bp	NO	101.78	atgctgcgcgccttcatcttcgtcactcttctaggcatcgtgtcagcggagaatggctctgctggctggttgcgttattcaagattacccaactccgttgtccgcaatttcgatcctccctcccaaattattaccctcaacgcatcaagttctagccctgtctacactgctggaaaagagctgcaaaatggcttgaaaggcctctttggcagagatgtaacgaacttatcaagcggttgcggcagcaagtcttccgtcatcgttggcactgttgactcgtttactcgtgcctgtggaccccttgacaaagaatttgtccttgaggatgatggcttttggctgagcaccgagggaaataccgtacatatcattgggcaaaaccagagaggagccctttac…		-	1	1	3	4	-	2.279	-3.158			2	1	2
57	GOI57	Acetylxylan esterase, putative	#N/A	Other side chain hydrolase	-	GAGCAGTTCCGGTGCAGTAATG	GCTCGAATCCAACCAACACCG	102 bp	YES	79.9294	atgcgtctattcatcctccttctggccctgctgggctccatgctcaccagcgcagctccgacgcctggacaattctctcaggtcacaggtaactggggctcgaatccaaccaacaccggattctacatttacgtacccaaaaatcttgcttcaaagccgggcattattgttgccatacattactgtatgtacgaaccaaagccttctatgacagaacgtggactgacgtgagatctatcaggcaccggaactgctcaggcttattatcagggcactccatacgcccagcttgccgagcagtatggcttcatagtcatttatccaagtagcccgtatagcggtacctgctgggacgtcagttctcatgcagctcttacccacaacggtggtggagacagt…		-	3	1	1	2	-	8.763	-7.782			5	1	3
58	GOI58	Acetylxylan esterase, putative	#N/A	Other side chain hydrolase	-	GTCTTGGTGGGTTTTAGCCAGGG	ACCTCGGGAGAAAATGCCGTC	198 bp	YES	91.6399	atgcgtacctcattcctcagcgttggcctcgctgccgttgcgtcggcagcacctgttgctttggagagccgagccacctgctacagcggtgtctatgttatcggtgtccgtggcaccagtgaggatgcaggctacggaagcactgcttctgttgtgaccagcttgctcgctgctattcctggctccgggagtgtcgcactcgactacccagcctcgtggctggatcctctctaccctacatcagtcacagatggcatcaacgctttgatcagcttggttgaggactatgccaacagctgtagtggtgatatcgtcttggtgggttttagccagggtgggaacgttatcactgatgctcttgctggaggtgttgataagcccacgcctttgaccgcaagt…		-	1	0	1	1	-	7.443	-3.563			2	2	1
59	GOI59	Carboxylesterase, putative	#N/A	Other side chain hydrolase	-	GTAGGTCGTCAACAGGCGGTTTC	GGGCGTTGCATTTGAAGGTCTAAG	86 bp	NO	94.9194	atggcgactttcaaaaggtggctgtccatcttagggctttgcacccctctatgcgcatcatcggtgtcgtctgcatcatctaaccagccaaactcccggttgactggtacaacaattctgtaccataaccgcggagactggacgcaacacgcaagtaatcccagcgtcatcctattcagtgaaccagccacctaccacgatgccctcaagacctgcgcgtcctacaacgagactctgatggattgtaggggactatattattatgaaggggaactcaagtatcaagcctggctggggagtttcgatggatcggagggactctggacgtcgtgcgactcgaattggccgtcggatttccagggcagagtcttctcttctgaagctcaaaatggtggtggt…		-	5	2	0	2	-	7.337	-5.796			3	1	2
60	GOI60	Carboxylesterase, putative	#N/A	Other side chain hydrolase	-	AGATGACTTGCCCGGATACTTTGG	CGTGATGAAACTGTCGAAAAATGAGAG	94 bp	YES	83.5914	atgcggtatcgagcacctctgaaatcattatcggccatatgcatatcattcttagccctggatgttgcgtacgcccactctccgcccaaaaatccgtatccaaaggggagtctacctgacccttcgaatcctttggaggtcgatctgggttatgccggttacgtcggagtcaacaatgccacctccggattgaacagctggcatgggtatgtacagatttccgaaatcataaccttgttggttttcttgttgagtaggctaatttcctgggagaatacgttatgcacaagcaccaattggagatttgcgatggcaggtttctgtgcctcctcggacggagtttaatggtacatttttagatgccagtactcatgggctgacatgtccgcaggcgccgga…		-	1	0	0	0	-	6.96	-6.738			3	2	3
61	GOI61	Pectinesterase, putative	#N/A	Other side chain hydrolase	-	CACCAGAATTGTCATACTCGCCG	GCAAGTGGATCTTACTACTTGGGACG	166 bp	YES	102.214	atgaagacatttattctcgccctctcctttgccatctcggctctcgcgactagtcgcatgacagcgcccgccggatctcttgttgtagcaaaatccggcggccaatattcaaccgtacgtacaactgagccacgcgatcatgataagaacctgcgactaaaatgacatagatcagcgcagcagtggcagcactaagcaagaccacaacttctactcagaccatcttcattgaggagggtacctataacgaacaagtctacattcctagtcttgcgggtgaacttatcatatatggccagaccgaggagtgagtaccgatcggacctaacgatttttaaattatggccaatgctaacacccaataaagtacaagttcatactcgtctaacttggtcactc…		-	0	0	2	2	-	7.644	-5.028			2	4	3
62	GOI62	Acetylxylan esterase, putative	#N/A	Other side chain hydrolase	-	GCTGGACGTTCGTCAAAACCAC	AATTGTCGGCGTCTGCTGTGTC	124 bp	YES	87.2749	atgctttctcgagctctgacactatccgccctcgtgggaggagtgctttccgtccccattgaaaagcgcgcatgccctaacatccacgtattcggtgcacgagaaacaaccgtttcccaaggatacggttcctccatcacggtcgtggatgatgtcctaaacacctattcaggctctaccgcagaagcgattgtttacccagcatgcggtggccagtcttcatgcggcggtatcagctattcaagctcggttgcgcaaggcattgcggccgtcgcatctgctgtgaattccttcaactcacagtgtcctgatagtgaaatcgtattggtcggatattctcagggtggcgagattatggatgttgctctgtgcggtggtggagatcccaatcagggttat…		-	4	2	0	2	-	8.548	-7.925			5	1	3
