# Supplementary material for: Carbon sources and XlnR-dependent transcriptional landscape of CAZymes in the industrial fungus Talaromyces versatilis: when exception seems to be the rule
Source: Microb Cell Fact. 2019 Jan 28;18:14. doi: 10.1186/s12934-019-1062-8 (PMC6348686; doi:10.1186/s12934-019-1062-8)
Supplement: Supplementary file 8 — Additional file 8. Data file of expression data from the study. This xlsx file contains all calculated Log2(FC) values from this study, used for graphics preparation, and that can be readily imported in dedicated statistical analysis softwares (e.g. R, Prism, Statgraphics, etc.). Use the *Read Me* sheet for detailed information on the organisation of the data in the different sheets of the file. [file 12934_2019_1062_MOESM8_ESM.xlsx]

## Sheet: Read me
Additional file 8

## Sheet: By strain
#	Medium_All	Cluster	GOI#	GOI	WT	xlnR-	XlnR +	WT RQ	Category	Activity	Category #	Cluster #	Medium #
1
2	01-Straw	Cluster 1	2	GOI2	12.31	-0.67	-0.87	82603.2	Cellulase	CbhII - GH6	4	1	1
3	01-Straw	Cluster 1	3	GOI3	11.5	-0.49	-0.47	30023.4	Cellulase	CbhI - GH7	4	1	1
4	01-Straw	Cluster 1	4	GOI4	10.06	-1.1	-1.51	1054.52	Cellulase	?-glucosidase	4	1	1
5	01-Straw	Cluster 1	5	GOI5	12.29	-1.98	-1.47	8352.84	Cellulase	?-1,4-endoglucanase	4	1	1
6	01-Straw	Cluster 1	6	GOI6	9.66	-5.38	-0.25	1401.47	Cellulase	?-1,4-endoglucanase	4	1	1
7	01-Straw	Cluster 1	9	GOI9	10.44	-0.64	-1.64	2551.04	Cellulase	?-1,4-endoglucanase	4	1	1
8	01-Straw	Cluster 1	10	GOI10	9.46	-1.44	-1.23	4924.75	Cellulase	?-1,4-endoglucanase	4	1	1
9	01-Straw	Cluster 1	11	GOI11	12.05	-1.6	-1.09	1420.17	Cellulase	Endoglucanse	4	1	1
10	01-Straw	Cluster 1	39	GOI39	10.76	-7.18	-3.27	7300.16	Auxiliary activity	Hydrophobin	2	1	1
11	01-Straw	Cluster 1	40	GOI40	12.09	-1.6	-0.91	9971.89	Auxiliary activity	Swollenin	2	1	1
12	01-Straw	Cluster 1	43	GOI43	11.04	-2.91	0.13	3737.46	Auxiliary activity	Swollenin	2	1	1
13	01-Straw	Cluster 2	7	GOI7	5.16	-0.68	-0.85	102.33	Cellulase	?-1,4-endoglucanase	4	2	1
14	01-Straw	Cluster 2	8	GOI8	-1.82	3.26	3.47	1.04	Cellulase	Cellobiohydrolase (reducing end)	4	2	1
15	01-Straw	Cluster 2	17	GOI17	6.23	-0.55	-2.78	1178.33	Arabinofuranosidase	Abf-B1 - GH54	1	2	1
16	01-Straw	Cluster 2	18	GOI18	6.28	-5.32	0.34	153.52	Arabinofuranosidase	?-1,4-xylosidase/?-arabinofuranosidase	1	2	1
17	01-Straw	Cluster 2	19	GOI19	4.15	-2.09	-1.17	12.49	Arabinofuranosidase	?-l-arabinofuranosidase	1	2	1
18	01-Straw	Cluster 2	20	GOI20	3.09	-2.7	-1.96	128	Arabinofuranosidase	?-l-arabinofuranosidase	1	2	1
19	01-Straw	Cluster 2	21	GOI21	2.25	-1.8	-0.67	5.24	Arabinofuranosidase	?-l-arabinofuranosidase	1	2	1
20	01-Straw	Cluster 2	23	GOI23	4.65	-3.08	4.88	400.25	Hemicellulase backbone	XynC - GH11	5	2	1
21	01-Straw	Cluster 2	28	GOI28	4.47	-0.42	2.01	163.85	Hemicellulase backbone	XynH GH11	5	2	1
22	01-Straw	Cluster 2	35	GOI35	5.83	-3.23	0.03	2486.69	beta-xylosidase	GH43	3	2	1
23	01-Straw	Cluster 2	36	GOI36	5.32	-6.14	0.19	332.38	beta-xylosidase	?-xylosidase	3	2	1
24	01-Straw	Cluster 2	41	GOI41	4.15	-0.91	-0.91	3658.75	Auxiliary activity	Hydrophobin	2	2	1
25	01-Straw	Cluster 2	42	GOI42	6.23	-2.73	-2.69	2569.17	Auxiliary activity	Hydrophobin	2	2	1
26	01-Straw	Cluster 2	51	GOI51	2.09	-1.84	0.82	7.93	Pectinase	Xylogalacturonan hydrolase	6	2	1
27	01-Straw	Cluster 2	52	GOI52	6.5	-3.38	-0.07	116.5	Pectinase	?-l-rhamnosidase	6	2	1
28	01-Straw	Cluster 2	54	GOI54	5.12	-2.44	0.1	1217.75	Side chain hydrolase	?-galactosidase	7	2	1
29	01-Straw	Cluster 2	58	GOI58	9.38	-3.02	-1.75	698.71	Side chain hydrolase	Acetyl05-Xylan esterase	7	2	1
30	01-Straw	Cluster 2	56	GOI56	2.32	-5.61	-0.96	290.87	Side chain hydrolase	?-glucuronidase	7	2	1
31	01-Straw	Cluster 2	61	GOI61	7.9	-5.73	0.87	25.73	Side chain hydrolase	Pectinesterase	7	2	1
32	01-Straw	Cluster 3	12	GOI12	10.23	-1.88	1.7	862.11	Arabinofuranosidase	abf62a - GH62	1	3	1
33	01-Straw	Cluster 3	13	GOI13	8.3	-2.19	0.28	1109.64	Arabinofuranosidase	abfA1 - GH51	1	3	1
34	01-Straw	Cluster 3	27	GOI27	5.58			152.04	Hemicellulase backbone	XynG GH11	5	3	1
35	01-Straw	Cluster 3	31	GOI31	9.27	-5.82	-0.44	612.25	beta-xylosidase	?-xylosidase - GH3	3	3	1
36	01-Straw	Cluster 3	33	GOI33	8.05	-4.05	-0.78	1816.92	beta-xylosidase	?-xylosidase - GH43	3	3	1
37	01-Straw	Cluster 3	37	GOI37	8.71	-5.6	1.42	400.19	beta-xylosidase	?-xylosidase	3	3	1
38	01-Straw	Cluster 3	49	GOI49	8.23	-4.15	-0.33	113.43	Pectinase	Exopolygalacturonase	6	3	1
39	01-Straw	Cluster 3	50	GOI50	9.57	-5.4	-0.91	197.65	Pectinase	Exopolygalacturonase	6	3	1
40	01-Straw	Cluster 3	53	GOI53	9.45	-3.58	-0.03	99.35	Pectinase	?-l-rhamnosidase	6	3	1
41	01-Straw	Cluster 3	55	GOI55	4.81	-4.63	-0.17	77.88	Side chain hydrolase	?-glucuronidase	7	3	1
42	01-Straw	Cluster 3	59	GOI59	9.19	-5.1	-0.72	260.74	Side chain hydrolase	Carboxylesterase	7	3	1
43	01-Straw	Cluster 3	60	GOI60	8.05	-5.6	3.34	63.59	Side chain hydrolase	Carboxylesterase	7	3	1
44	01-Straw	Cluster 4	1	GOI1	7.47	-1.03	0.17	12608.4	Cellulase	?-glucosidase - GH1	4	4	1
45	01-Straw	Cluster 4	14	GOI14	11.32	-2.85	-0.16	16484.7	Arabinofuranosidase	Abf62b	1	4	1
46	01-Straw	Cluster 4	15	GOI15	13.26	-1.74	-0.56	9192.82	Arabinofuranosidase	Abf62c	1	4	1
47	01-Straw	Cluster 4	16	GOI16	12.25	-1.16	-2.44	4930.96	Arabinofuranosidase	Abf-B2 - GH54	1	4	1
48	01-Straw	Cluster 4	29	GOI29	8.92	-2.58	0.99	3814.67	Hemicellulase backbone	XynI GH11	5	4	1
49	01-Straw	Cluster 4	30	GOI30	8.39	-2.76	-1.04	1939.08	Hemicellulase backbone	?-1,4-endomannanase	5	4	1
50	01-Straw	Cluster 4	32	GOI32	10.49	-3.7	-0.2	1321.05	beta-xylosidase	?-xylosidase - GH43	3	4	1
51	01-Straw	Cluster 4	34	GOI34	11.67	-3.69	1.49	438.6	beta-xylosidase	GH43	3	4	1
52	01-Straw	Cluster 4	38	GOI38	8.4	-2.44	0.2	17398.9	Auxiliary activity	GH61	2	4	1
53	01-Straw	Cluster 4	44	GOI44	8.58	-4.25	0.69	1258.04	Pectinase	Polygalacturonase - GH28	6	4	1
54	01-Straw	Cluster 4	46	GOI46	10.14	-4.47	2.89	410.09	Pectinase	Pectin Lyase	6	4	1
55	01-Straw	Cluster 4	48	GOI48	9.55	-4.59	-1.52	522.09	Pectinase	Endopolygalacturonase	6	4	1
56	01-Straw	Cluster 5	22	GOI22	11.03	-4.4	-0.36	54035.7	Hemicellulase backbone	XynB - GH11	5	5	1
57	01-Straw	Cluster 5	24	GOI24	17.14	-3.92	-0.17	16369.5	Hemicellulase backbone	XynD - GH10	5	5	1
58	01-Straw	Cluster 5	25	GOI25	14.55	-7.41	2.21	5073.56	Hemicellulase backbone	XynE - GH11	5	5	1
59	01-Straw	Cluster 5	26	GOI26	13.89	-4.74	0.22	55256.3	Hemicellulase backbone	XynF GH11	5	5	1
60	01-Straw	Cluster 5	45	GOI45	10.27	-2.66	0.28	788.9	Pectinase	Galactanase - GH53	6	5	1
61	01-Straw	Cluster 5	47	GOI47	10.82	-3.35	-0.51	820.58	Pectinase	Endorhamnogalacturonase	6	5	1
62	01-Straw	Cluster 5	57	GOI57	11.91	-4.47	0.7	2326.39	Side chain hydrolase	Acetyl05-Xylan esterase	7	5	1
63	01-Straw	Cluster 5	62	GOI62	12.87	-5.48	0.75	3112.6	Side chain hydrolase	Acetyl05-Xylan esterase	7	5	1
64	02-Soybean	Cluster 1	2	GOI2	15.18	-1.48		16696	Cellulase	CbhII - GH6	4	1	2
65	02-Soybean	Cluster 1	3	GOI3	13.93	-0.63	-0.82	7334.11	Cellulase	CbhI - GH7	4	1	2
66	02-Soybean	Cluster 1	4	GOI4	10.3	-2.13	-1.51	390.86	Cellulase	?-glucosidase	4	1	2
67	02-Soybean	Cluster 1	5	GOI5	11.97	-0.51	-0.39	2181.24	Cellulase	?-1,4-endoglucanase	4	1	2
68	02-Soybean	Cluster 1	6	GOI6	7.87	-4.68	-0.82	168.8	Cellulase	?-1,4-endoglucanase	4	1	2
69	02-Soybean	Cluster 1	9	GOI9	10.06	-2.39	-1.34	897.75	Cellulase	?-1,4-endoglucanase	4	1	2
70	02-Soybean	Cluster 1	10	GOI10	10.18	-1.86	-0.36	736.36	Cellulase	?-1,4-endoglucanase	4	1	2
71	02-Soybean	Cluster 1	11	GOI11	12.38	-1.87	-0.96	641.75	Cellulase	Endoglucanse	4	1	2
72	02-Soybean	Cluster 1	39	GOI39	9.74	-3.49	0.36	586.47	Auxiliary activity	Hydrophobin	2	1	2
73	02-Soybean	Cluster 1	40	GOI40	13.08		-0.61	2568	Auxiliary activity	Swollenin	2	1	2
74	02-Soybean	Cluster 1	43	GOI43	9.55	-4.29		391.58	Auxiliary activity	Swollenin	2	1	2
75	02-Soybean	Cluster 2	7	GOI7	5.22	0.61	-1.43	43.04	Cellulase	?-1,4-endoglucanase	4	2	2
76	02-Soybean	Cluster 2	8	GOI8	3.65	0.79	0.69	8.1	Cellulase	Cellobiohydrolase (reducing end)	4	2	2
77	02-Soybean	Cluster 2	17	GOI17	6.5	-0.81	1.3	902.15	Arabinofuranosidase	Abf-B1 - GH54	1	2	2
78	02-Soybean	Cluster 2	18	GOI18	3.41	-1.57	2.73	22.97	Arabinofuranosidase	?-1,4-xylosidase/?-arabinofuranosidase	1	2	2
79	02-Soybean	Cluster 2	19	GOI19	1.88	-1.55	0.59	3.79	Arabinofuranosidase	?-l-arabinofuranosidase	1	2	2
80	02-Soybean	Cluster 2	20	GOI20	4.62	-3.4	-2.46	301.53	Arabinofuranosidase	?-l-arabinofuranosidase	1	2	2
81	02-Soybean	Cluster 2	21	GOI21					Arabinofuranosidase	?-l-arabinofuranosidase	1	2	2
82	02-Soybean	Cluster 2	23	GOI23	2.73	0.08	4.64	41.37	Hemicellulase backbone	XynC - GH11	5	2	2
83	02-Soybean	Cluster 2	28	GOI28	5.38	0.04	2.79	33.32	Hemicellulase backbone	XynH GH11	5	2	2
84	02-Soybean	Cluster 2	35	GOI35	5.62	-3.45	1.02	916.33	beta-xylosidase	GH43	3	2	2
85	02-Soybean	Cluster 2	36	GOI36	1.53	-3.87	2.64	30.84	beta-xylosidase	?-xylosidase	3	2	2
86	02-Soybean	Cluster 2	41	GOI41	4.29	-0.29	-0.58	9102.35	Auxiliary activity	Hydrophobin	2	2	2
87	02-Soybean	Cluster 2	42	GOI42	5.35	-1.83	-1.47	441.87	Auxiliary activity	Hydrophobin	2	2	2
88	02-Soybean	Cluster 2	51	GOI51	1.56	2.81	1.55	10.07	Pectinase	Xylogalacturonan hydrolase	6	2	2
89	02-Soybean	Cluster 2	52	GOI52	6.07	-0.13	0.54	40.57	Pectinase	?-l-rhamnosidase	6	2	2
90	02-Soybean	Cluster 2	54	GOI54	5.69	-0.34	-0.84	530.88	Side chain hydrolase	?-galactosidase	7	2	2
91	02-Soybean	Cluster 2	58	GOI58	8.21	-1.22	0.08	259.88	Side chain hydrolase	Acetyl05-Xylan esterase	7	2	2
92	02-Soybean	Cluster 2	56	GOI56	-0.68	-3.53	-0.21	27.86	Side chain hydrolase	?-glucuronidase	7	2	2
93	02-Soybean	Cluster 2	61	GOI61				11.13	Side chain hydrolase	Pectinesterase	7	2	2
94	02-Soybean	Cluster 3	12	GOI12	7.04	2.94	5	106.26	Arabinofuranosidase	abf62a - GH62	1	3	2
95	02-Soybean	Cluster 3	13	GOI13	7.27	-2.29	1.6	141.11	Arabinofuranosidase	abfA1 - GH51	1	3	2
96	02-Soybean	Cluster 3	27	GOI27	4.02			11.53	Hemicellulase backbone	XynG GH11	5	3	2
97	02-Soybean	Cluster 3	31	GOI31	7.07	-2.71	0.48	64.79	beta-xylosidase	?-xylosidase - GH3	3	3	2
98	02-Soybean	Cluster 3	33	GOI33	4.84	-3.13	0.05	178.58	beta-xylosidase	?-xylosidase - GH43	3	3	2
99	02-Soybean	Cluster 3	37	GOI37	7.61	-1.58	1.51	133.48	beta-xylosidase	?-xylosidase	3	3	2
100	02-Soybean	Cluster 3	49	GOI49	6.63	2.25	-0.19	45.86	Pectinase	Exopolygalacturonase	6	3	2
101	02-Soybean	Cluster 3	50	GOI50	8.73	3.66	-0.09	157.31	Pectinase	Exopolygalacturonase	6	3	2
102	02-Soybean	Cluster 3	53	GOI53	8.29	2.09	0.2	14.61	Pectinase	?-l-rhamnosidase	6	3	2
103	02-Soybean	Cluster 3	55	GOI55	2.82	-3.04	0.13	12.66	Side chain hydrolase	?-glucuronidase	7	3	2
104	02-Soybean	Cluster 3	59	GOI59	8.28	-1.43	-0.59	55.26	Side chain hydrolase	Carboxylesterase	7	3	2
105	02-Soybean	Cluster 3	60	GOI60	7.99	-1.81	1.25	33.99	Side chain hydrolase	Carboxylesterase	7	3	2
106	02-Soybean	Cluster 4	1	GOI1	5.96	-0.2	0.29	1635.6	Cellulase	?-glucosidase - GH1	4	4	2
107	02-Soybean	Cluster 4	14	GOI14	9.45	0.9	2.35	942.24	Arabinofuranosidase	Abf62b	1	4	2
108	02-Soybean	Cluster 4	15	GOI15	11.74	-3.15	0.35	1764.86	Arabinofuranosidase	Abf62c	1	4	2
109	02-Soybean	Cluster 4	16	GOI16	10.78	-1	1.23	1019.24	Arabinofuranosidase	Abf-B2 - GH54	1	4	2
110	02-Soybean	Cluster 4	29	GOI29	8.17	0.93	0.9	805.1	Hemicellulase backbone	XynI GH11	5	4	2
111	02-Soybean	Cluster 4	30	GOI30	8.61	-1.88	-1.01	864.13	Hemicellulase backbone	?-1,4-endomannanase	5	4	2
112	02-Soybean	Cluster 4	32	GOI32	10.1	-1.39	1.11	248.03	beta-xylosidase	?-xylosidase - GH43	3	4	2
113	02-Soybean	Cluster 4	34	GOI34	10.91	0.5	2.34	207.71	beta-xylosidase	GH43	3	4	2
114	02-Soybean	Cluster 4	38	GOI38	7.72	-0.39	-0.09	3556.89	Auxiliary activity	GH61	2	4	2
115	02-Soybean	Cluster 4	44	GOI44	8.7	4.51	1.71	351.82	Pectinase	Polygalacturonase - GH28	6	4	2
116	02-Soybean	Cluster 4	46	GOI46	7.69	5.04	5.78	149.03	Pectinase	Pectin Lyase	6	4	2
117	02-Soybean	Cluster 4	48	GOI48	10.72	2.36	-1.04	462.74	Pectinase	Endopolygalacturonase	6	4	2
118	02-Soybean	Cluster 5	22	GOI22	8.12	-2.6	0.25	1861.96	Hemicellulase backbone	XynB - GH11	5	5	2
119	02-Soybean	Cluster 5	24	GOI24	14.8	-4.19	0.37	2116.77	Hemicellulase backbone	XynD - GH10	5	5	2
120	02-Soybean	Cluster 5	25	GOI25	10.67	-6.14		320.8	Hemicellulase backbone	XynE - GH11	5	5	2
121	02-Soybean	Cluster 5	26	GOI26	10.61	-3.18	2.32	1604.56	Hemicellulase backbone	XynF GH11	5	5	2
122	02-Soybean	Cluster 5	45	GOI45	10.69	1.77	0.06	185	Pectinase	Galactanase - GH53	6	5	2
123	02-Soybean	Cluster 5	47	GOI47	9.91	1.25	0.2	175.94	Pectinase	Endorhamnogalacturonase	6	5	2
124	02-Soybean	Cluster 5	57	GOI57	10.56	-1.82	0.99	236.98	Side chain hydrolase	Acetyl05-Xylan esterase	7	5	2
125	02-Soybean	Cluster 5	62	GOI62	10.29	-4.12	1.41	153.28	Side chain hydrolase	Acetyl05-Xylan esterase	7	5	2
126	03-Fermentation	Cluster 1	2	GOI2	17.89		-0.22	193500	Cellulase	CbhII - GH6	4	1	3
127	03-Fermentation	Cluster 1	3	GOI3	16.4		0.01	77106.8	Cellulase	CbhI - GH7	4	1	3
128	03-Fermentation	Cluster 1	4	GOI4	15.71		-0.3	3146.07	Cellulase	?-glucosidase	4	1	3
129	03-Fermentation	Cluster 1	5	GOI5	14.15			17291.6	Cellulase	?-1,4-endoglucanase	4	1	3
130	03-Fermentation	Cluster 1	6	GOI6	15.15		-0.47	2371.92	Cellulase	?-1,4-endoglucanase	4	1	3
131	03-Fermentation	Cluster 1	9	GOI9	13.95		-0.4	16855.7	Cellulase	?-1,4-endoglucanase	4	1	3
132	03-Fermentation	Cluster 1	10	GOI10	12.51		-0.24	17336.1	Cellulase	?-1,4-endoglucanase	4	1	3
133	03-Fermentation	Cluster 1	11	GOI11	16.33		-0.46	3341.58	Cellulase	Endoglucanse	4	1	3
134	03-Fermentation	Cluster 1	39	GOI39	14.82		-0.05	2164.38	Auxiliary activity	Hydrophobin	2	1	3
135	03-Fermentation	Cluster 1	40	GOI40	17.89		-0.27	31251.3	Auxiliary activity	Swollenin	2	1	3
136	03-Fermentation	Cluster 1	43	GOI43	17.78		-0.06	15442.2	Auxiliary activity	Swollenin	2	1	3
137	03-Fermentation	Cluster 2	7	GOI7	7.57		-1.71	1367.18	Cellulase	?-1,4-endoglucanase	4	2	3
138	03-Fermentation	Cluster 2	8	GOI8	2.85		-0.21	2.33	Cellulase	Cellobiohydrolase (reducing end)	4	2	3
139	03-Fermentation	Cluster 2	17	GOI17	0.57		-0.21	31.23	Arabinofuranosidase	Abf-B1 - GH54	1	2	3
140	03-Fermentation	Cluster 2	18	GOI18	4.2		1.71	90.28	Arabinofuranosidase	?-1,4-xylosidase/?-arabinofuranosidase	1	2	3
141	03-Fermentation	Cluster 2	19	GOI19	1.83		-0.81	5.13	Arabinofuranosidase	?-l-arabinofuranosidase	1	2	3
142	03-Fermentation	Cluster 2	20	GOI20	-1.19		0.48	21.86	Arabinofuranosidase	?-l-arabinofuranosidase	1	2	3
143	03-Fermentation	Cluster 2	21	GOI21	4.53		0.2	15.64	Arabinofuranosidase	?-l-arabinofuranosidase	1	2	3
144	03-Fermentation	Cluster 2	23	GOI23	5.26		5.72	412.05	Hemicellulase backbone	XynC - GH11	5	2	3
145	03-Fermentation	Cluster 2	28	GOI28	4.57		3.19	399.92	Hemicellulase backbone	XynH GH11	5	2	3
146	03-Fermentation	Cluster 2	35	GOI35	5.16		1.17	1170.37	beta-xylosidase	GH43	3	2	3
147	03-Fermentation	Cluster 2	36	GOI36	6.44		0.88	155.72	beta-xylosidase	?-xylosidase	3	2	3
148	03-Fermentation	Cluster 2	41	GOI41	6.41		0.37	2961.03	Auxiliary activity	Hydrophobin	2	2	3
149	03-Fermentation	Cluster 2	42	GOI42	6.04		0.3	1350.23	Auxiliary activity	Hydrophobin	2	2	3
150	03-Fermentation	Cluster 2	51	GOI51	-1.23		0.66	2.23	Pectinase	Xylogalacturonan hydrolase	6	2	3
151	03-Fermentation	Cluster 2	52	GOI52	4.28		1.76	27.82	Pectinase	?-l-rhamnosidase	6	2	3
152	03-Fermentation	Cluster 2	54	GOI54	4.45		0.02	745.64	Side chain hydrolase	?-galactosidase	7	2	3
153	03-Fermentation	Cluster 2	58	GOI58	4.14		-0.01	745.98	Side chain hydrolase	Acetyl05-Xylan esterase	7	2	3
154	03-Fermentation	Cluster 2	56	GOI56	2.53		1.03	102.85	Side chain hydrolase	?-glucuronidase	7	2	3
155	03-Fermentation	Cluster 2	61	GOI61	2.63		2.53	1.03	Side chain hydrolase	Pectinesterase	7	2	3
156	03-Fermentation	Cluster 3	12	GOI12	9.77		2.51	1370.07	Arabinofuranosidase	abf62a - GH62	1	3	3
157	03-Fermentation	Cluster 3	13	GOI13	6.43		1.99	325.56	Arabinofuranosidase	abfA1 - GH51	1	3	3
158	03-Fermentation	Cluster 3	27	GOI27				252.03	Hemicellulase backbone	XynG GH11	5	3	3
159	03-Fermentation	Cluster 3	31	GOI31	7.45		0.72	147.25	beta-xylosidase	?-xylosidase - GH3	3	3	3
160	03-Fermentation	Cluster 3	33	GOI33	7.27		0.67	847.67	beta-xylosidase	?-xylosidase - GH43	3	3	3
161	03-Fermentation	Cluster 3	37	GOI37	4.86		4.59	40.6	beta-xylosidase	?-xylosidase	3	3	3
162	03-Fermentation	Cluster 3	49	GOI49				1.58	Pectinase	Exopolygalacturonase	6	3	3
163	03-Fermentation	Cluster 3	50	GOI50	3.84		2.67	2.69	Pectinase	Exopolygalacturonase	6	3	3
164	03-Fermentation	Cluster 3	53	GOI53	4.69		2.3	4.36	Pectinase	?-l-rhamnosidase	6	3	3
165	03-Fermentation	Cluster 3	55	GOI55	5.47		0.76	98.42	Side chain hydrolase	?-glucuronidase	7	3	3
166	03-Fermentation	Cluster 3	59	GOI59	5.35		0.64	92.69	Side chain hydrolase	Carboxylesterase	7	3	3
167	03-Fermentation	Cluster 3	60	GOI60	4.78		2.57	16.27	Side chain hydrolase	Carboxylesterase	7	3	3
168	03-Fermentation	Cluster 4	1	GOI1	7.85		0.59	12172.5	Cellulase	?-glucosidase - GH1	4	4	3
169	03-Fermentation	Cluster 4	14	GOI14	6.6		1.16	4907.57	Arabinofuranosidase	Abf62b	1	4	3
170	03-Fermentation	Cluster 4	15	GOI15	11.62		1.3	4036.52	Arabinofuranosidase	Abf62c	1	4	3
171	03-Fermentation	Cluster 4	16	GOI16	9.7		-0.54	723.84	Arabinofuranosidase	Abf-B2 - GH54	1	4	3
172	03-Fermentation	Cluster 4	29	GOI29	9.82		0.76	6574.16	Hemicellulase backbone	XynI GH11	5	4	3
173	03-Fermentation	Cluster 4	30	GOI30	10.23		-1.01	2488.43	Hemicellulase backbone	?-1,4-endomannanase	5	4	3
174	03-Fermentation	Cluster 4	32	GOI32	11.62		0.56	461.46	beta-xylosidase	?-xylosidase - GH43	3	4	3
175	03-Fermentation	Cluster 4	34	GOI34	11.86		1.82	686.91	beta-xylosidase	GH43	3	4	3
176	03-Fermentation	Cluster 4	38	GOI38	7.99		-0.22	17016.5	Auxiliary activity	GH61	2	4	3
177	03-Fermentation	Cluster 4	44	GOI44	8.39		2.48	269.73	Pectinase	Polygalacturonase - GH28	6	4	3
178	03-Fermentation	Cluster 4	46	GOI46	7.64		4.26	57.64	Pectinase	Pectin Lyase	6	4	3
179	03-Fermentation	Cluster 4	48	GOI48	8.75		-1.81	194.95	Pectinase	Endopolygalacturonase	6	4	3
180	03-Fermentation	Cluster 5	22	GOI22	11.97		0.28	46407.4	Hemicellulase backbone	XynB - GH11	5	5	3
181	03-Fermentation	Cluster 5	24	GOI24	16.79		0.25	33304.2	Hemicellulase backbone	XynD - GH10	5	5	3
182	03-Fermentation	Cluster 5	25	GOI25	16.81		1.28	5783.37	Hemicellulase backbone	XynE - GH11	5	5	3
183	03-Fermentation	Cluster 5	26	GOI26	12.79		0.99	54898.9	Hemicellulase backbone	XynF GH11	5	5	3
184	03-Fermentation	Cluster 5	45	GOI45	14.34		0.88	821.18	Pectinase	Galactanase - GH53	6	5	3
185	03-Fermentation	Cluster 5	47	GOI47	16.05		-0.13	2047.83	Pectinase	Endorhamnogalacturonase	6	5	3
186	03-Fermentation	Cluster 5	57	GOI57	13.44		0.95	2113.91	Side chain hydrolase	Acetyl05-Xylan esterase	7	5	3
187	03-Fermentation	Cluster 5	62	GOI62	15.98		0.07	9677.29	Side chain hydrolase	Acetyl05-Xylan esterase	7	5	3
188	04-Avicel	Cluster 1	2	GOI2	11.29	-0.95	-0.08	66858.3	Cellulase	CbhII - GH6	4	1	4
189	04-Avicel	Cluster 1	3	GOI3	11.04	-1.35	0.05	34709.1	Cellulase	CbhI - GH7	4	1	4
190	04-Avicel	Cluster 1	4	GOI4	10.35	-1.25	-0.04	2325.81	Cellulase	?-glucosidase	4	1	4
191	04-Avicel	Cluster 1	5	GOI5	11.6	-1.36	0.07	10083.8	Cellulase	?-1,4-endoglucanase	4	1	4
192	04-Avicel	Cluster 1	6	GOI6	8.07	-1.57	1.13	612.44	Cellulase	?-1,4-endoglucanase	4	1	4
193	04-Avicel	Cluster 1	9	GOI9	9.75	-1.27	0.76	3137.73	Cellulase	?-1,4-endoglucanase	4	1	4
194	04-Avicel	Cluster 1	10	GOI10	10.17	-0.62	0.31	5462.46	Cellulase	?-1,4-endoglucanase	4	1	4
195	04-Avicel	Cluster 1	11	GOI11	10.72	-1.24	0.29	1180.17	Cellulase	Endoglucanse	4	1	4
196	04-Avicel	Cluster 1	39	GOI39	-1.27	1.36	2.77	1.3	Auxiliary activity	Hydrophobin	2	1	4
197	04-Avicel	Cluster 1	40	GOI40	10.77	-0.68	0.89	5666.99	Auxiliary activity	Swollenin	2	1	4
198	04-Avicel	Cluster 1	43	GOI43	9.96	-1.43	1.48	2646.27	Auxiliary activity	Swollenin	2	1	4
199	04-Avicel	Cluster 2	7	GOI7	7.14	-1.27	0.18	611.53	Cellulase	?-1,4-endoglucanase	4	2	4
200	04-Avicel	Cluster 2	8	GOI8	-0.19	1.98	1.78	15.35	Cellulase	Cellobiohydrolase (reducing end)	4	2	4
201	04-Avicel	Cluster 2	17	GOI17	0.29	-0.2	-0.49	35.72	Arabinofuranosidase	Abf-B1 - GH54	1	2	4
202	04-Avicel	Cluster 2	18	GOI18	1.1	-0.75	2.4	9.68	Arabinofuranosidase	?-1,4-xylosidase/?-arabinofuranosidase	1	2	4
203	04-Avicel	Cluster 2	19	GOI19	4.06	-0.22	-0.24	31.74	Arabinofuranosidase	?-l-arabinofuranosidase	1	2	4
204	04-Avicel	Cluster 2	20	GOI20	2.19	-0.34	-2.09	91.6	Arabinofuranosidase	?-l-arabinofuranosidase	1	2	4
205	04-Avicel	Cluster 2	21	GOI21	1.6	-0.12	-0.33	3.06	Arabinofuranosidase	?-l-arabinofuranosidase	1	2	4
206	04-Avicel	Cluster 2	23	GOI23	2.15	-1.3	4.7	68.2	Hemicellulase backbone	XynC - GH11	5	2	4
207	04-Avicel	Cluster 2	28	GOI28	1.7	0.95	1.4	35.04	Hemicellulase backbone	XynH GH11	5	2	4
208	04-Avicel	Cluster 2	35	GOI35	-0.04	-0.33	2.89	56	beta-xylosidase	GH43	3	2	4
209	04-Avicel	Cluster 2	36	GOI36	3.06	-3.34	-0.98	108.97	beta-xylosidase	?-xylosidase	3	2	4
210	04-Avicel	Cluster 2	41	GOI41	3.16	-0.04	-0.03	4284.39	Auxiliary activity	Hydrophobin	2	2	4
211	04-Avicel	Cluster 2	42	GOI42	2.21	0.91	0.23	197.09	Auxiliary activity	Hydrophobin	2	2	4
212	04-Avicel	Cluster 2	51	GOI51	2.08	-1.4	0.27	20.05	Pectinase	Xylogalacturonan hydrolase	6	2	4
213	04-Avicel	Cluster 2	52	GOI52	3.64	-1.33	1.24	34.92	Pectinase	?-l-rhamnosidase	6	2	4
214	04-Avicel	Cluster 2	54	GOI54	5.29	-1.44	-0.39	2072.16	Side chain hydrolase	?-galactosidase	7	2	4
215	04-Avicel	Cluster 2	58	GOI58	5.55	0.25	-0.92	527.74	Side chain hydrolase	Acetyl05-Xylan esterase	7	2	4
216	04-Avicel	Cluster 2	56	GOI56	0.36	-2.99	-0.45	235.05	Side chain hydrolase	?-glucuronidase	7	2	4
217	04-Avicel	Cluster 2	61	GOI61	6.31	-4.69	1.56	6.86	Side chain hydrolase	Pectinesterase	7	2	4
218	04-Avicel	Cluster 3	12	GOI12	4.79	-0.31	3.74	29.82	Arabinofuranosidase	abf62a - GH62	1	3	4
219	04-Avicel	Cluster 3	13	GOI13	1.99	-1.03	1.82	25.42	Arabinofuranosidase	abfA1 - GH51	1	3	4
220	04-Avicel	Cluster 3	27	GOI27	3.35			9.09	Hemicellulase backbone	XynG GH11	5	3	4
221	04-Avicel	Cluster 3	31	GOI31	4.74	-1.2	0.15	40.55	beta-xylosidase	?-xylosidase - GH3	3	3	4
222	04-Avicel	Cluster 3	33	GOI33	4.44	-3.37	-0.34	238.05	beta-xylosidase	?-xylosidase - GH43	3	3	4
223	04-Avicel	Cluster 3	37	GOI37	3.09	-0.88	3.28	15.41	beta-xylosidase	?-xylosidase	3	3	4
224	04-Avicel	Cluster 3	49	GOI49	3.74	0.63	0.01	9.05	Pectinase	Exopolygalacturonase	6	3	4
225	04-Avicel	Cluster 3	50	GOI50	6.44	-2.18	0.7	20.79	Pectinase	Exopolygalacturonase	6	3	4
226	04-Avicel	Cluster 3	53	GOI53	4.2	1.39	0.77	4.45	Pectinase	?-l-rhamnosidase	6	3	4
227	04-Avicel	Cluster 3	55	GOI55	1.71	-1.8	-0.3	19.75	Side chain hydrolase	?-glucuronidase	7	3	4
228	04-Avicel	Cluster 3	59	GOI59	6.43	-2.39	0.36	71.62	Side chain hydrolase	Carboxylesterase	7	3	4
229	04-Avicel	Cluster 3	60	GOI60	6.74	-2.48	1.91	56.71	Side chain hydrolase	Carboxylesterase	7	3	4
230	04-Avicel	Cluster 4	1	GOI1	7.38	-1.51	-0.09	17689.5	Cellulase	?-glucosidase - GH1	4	4	4
231	04-Avicel	Cluster 4	14	GOI14	4.72	-0.87	3.15	266.82	Arabinofuranosidase	Abf62b	1	4	4
232	04-Avicel	Cluster 4	15	GOI15	9.17	-1.95	1.23	590.06	Arabinofuranosidase	Abf62c	1	4	4
233	04-Avicel	Cluster 4	16	GOI16	7.06	-0.72	0.48	147.78	Arabinofuranosidase	Abf-B2 - GH54	1	4	4
234	04-Avicel	Cluster 4	29	GOI29	8.12	-1.03	1.15	2591.32	Hemicellulase backbone	XynI GH11	5	4	4
235	04-Avicel	Cluster 4	30	GOI30	8.23	-1.8	0.19	3620.09	Hemicellulase backbone	?-1,4-endomannanase	5	4	4
236	04-Avicel	Cluster 4	32	GOI32	5.41	-2.22	1.25	42.6	beta-xylosidase	?-xylosidase - GH43	3	4	4
237	04-Avicel	Cluster 4	34	GOI34	7.54	-2.57	4.52	31.71	beta-xylosidase	GH43	3	4	4
238	04-Avicel	Cluster 4	38	GOI38	7.58	-1.89	0.55	14033.9	Auxiliary activity	GH61	2	4	4
239	04-Avicel	Cluster 4	44	GOI44	6.84	-1.58	0.96	410.59	Pectinase	Polygalacturonase - GH28	6	4	4
240	04-Avicel	Cluster 4	46	GOI46	8.78	-3.27	1.39	176.85	Pectinase	Pectin Lyase	6	4	4
241	04-Avicel	Cluster 4	48	GOI48	8.55	-2.69	0.54	412.65	Pectinase	Endopolygalacturonase	6	4	4
242	04-Avicel	Cluster 5	22	GOI22	8.36	-2.46	-0.25	9575.01	Hemicellulase backbone	XynB - GH11	5	5	4
243	04-Avicel	Cluster 5	24	GOI24	13.71	-3.84	1.46	1947.61	Hemicellulase backbone	XynD - GH10	5	5	4
244	04-Avicel	Cluster 5	25	GOI25	3.63	-0.93	10.77	4.2	Hemicellulase backbone	XynE - GH11	5	5	4
245	04-Avicel	Cluster 5	26	GOI26	7.42	-1.64	3.2	1020.13	Hemicellulase backbone	XynF GH11	5	5	4
246	04-Avicel	Cluster 5	45	GOI45	8.72	-1.9	0.83	410.51	Pectinase	Galactanase - GH53	6	5	4
247	04-Avicel	Cluster 5	47	GOI47	8.31	-2.12	0.34	226.19	Pectinase	Endorhamnogalacturonase	6	5	4
248	04-Avicel	Cluster 5	57	GOI57	7.77	-1.85	3.05	142.85	Side chain hydrolase	Acetyl05-Xylan esterase	7	5	4
249	04-Avicel	Cluster 5	62	GOI62	8.04	-1.25	2.69	152.66	Side chain hydrolase	Acetyl05-Xylan esterase	7	5	4
250	05-Xylan	Cluster 1	2	GOI2	7.37	3.38	1.35	2220.08	Cellulase	CbhII - GH6	4	1	5
251	05-Xylan	Cluster 1	3	GOI3	5.96	2.13	-0.01	486.14	Cellulase	CbhI - GH7	4	1	5
252	05-Xylan	Cluster 1	4	GOI4	8.01	-0.44	-1.71	184.22	Cellulase	?-glucosidase	4	1	5
253	05-Xylan	Cluster 1	5	GOI5	4.63	1.27	0.35	149.28	Cellulase	?-1,4-endoglucanase	4	1	5
254	05-Xylan	Cluster 1	6	GOI6	2.95	0.42	2.19	42.96	Cellulase	?-1,4-endoglucanase	4	1	5
255	05-Xylan	Cluster 1	9	GOI9	4.88	1.78	-1.11	79.39	Cellulase	?-1,4-endoglucanase	4	1	5
256	05-Xylan	Cluster 1	10	GOI10	5.6	1.85	1.56	129.38	Cellulase	?-1,4-endoglucanase	4	1	5
257	05-Xylan	Cluster 1	11	GOI11	5.3	2.91	0.74	15.12	Cellulase	Endoglucanse	4	1	5
258	05-Xylan	Cluster 1	39	GOI39	0.69	-0.9	-1.18	4.39	Auxiliary activity	Hydrophobin	2	1	5
259	05-Xylan	Cluster 1	40	GOI40	4.17	1.73	1.92	154.68	Auxiliary activity	Swollenin	2	1	5
260	05-Xylan	Cluster 1	43	GOI43	4.37	0.79		29.01	Auxiliary activity	Swollenin	2	1	5
261	05-Xylan	Cluster 2	7	GOI7	1.02	1.79	-0.75	14.92	Cellulase	?-1,4-endoglucanase	4	2	5
262	05-Xylan	Cluster 2	8	GOI8	-2.71	4.4	1.93	1.98	Cellulase	Cellobiohydrolase (reducing end)	4	2	5
263	05-Xylan	Cluster 2	17	GOI17	0.92	3.11	-0.46	82.68	Arabinofuranosidase	Abf-B1 - GH54	1	2	5
264	05-Xylan	Cluster 2	18	GOI18	4.9	-3.74	1.04	151.75	Arabinofuranosidase	?-1,4-xylosidase/?-arabinofuranosidase	1	2	5
265	05-Xylan	Cluster 2	19	GOI19	1.72	1.24	-0.49	8.7	Arabinofuranosidase	?-l-arabinofuranosidase	1	2	5
266	05-Xylan	Cluster 2	20	GOI20	1.45	-0.68	-0.36	70.63	Arabinofuranosidase	?-l-arabinofuranosidase	1	2	5
267	05-Xylan	Cluster 2	21	GOI21	1	0.87	-0.02	2.77	Arabinofuranosidase	?-l-arabinofuranosidase	1	2	5
268	05-Xylan	Cluster 2	23	GOI23	0.51	-0.12	3.95	34.2	Hemicellulase backbone	XynC - GH11	5	2	5
269	05-Xylan	Cluster 2	28	GOI28	3.33	0.61	2.41	113.91	Hemicellulase backbone	XynH GH11	5	2	5
270	05-Xylan	Cluster 2	35	GOI35	-0.1	1.38	4.08	58.4	beta-xylosidase	GH43	3	2	5
271	05-Xylan	Cluster 2	36	GOI36	7	-6.84	-1.54	2168.72	beta-xylosidase	?-xylosidase	3	2	5
272	05-Xylan	Cluster 2	41	GOI41	0.7	0.99	1.15	3519.52	Auxiliary activity	Hydrophobin	2	2	5
273	05-Xylan	Cluster 2	42	GOI42	1.22	0.96	0.71	140.15	Auxiliary activity	Hydrophobin	2	2	5
274	05-Xylan	Cluster 2	51	GOI51	2.89	-2.13	-1.23	47.55	Pectinase	Xylogalacturonan hydrolase	6	2	5
275	05-Xylan	Cluster 2	52	GOI52	4.46	-0.46	1.47	121.66	Pectinase	?-l-rhamnosidase	6	2	5
276	05-Xylan	Cluster 2	54	GOI54	5.64	-0.9	0.66	1671.83	Side chain hydrolase	?-galactosidase	7	2	5
277	05-Xylan	Cluster 2	58	GOI58	3.68	0.86	3.56	238.36	Side chain hydrolase	Acetyl05-Xylan esterase	7	2	5
278	05-Xylan	Cluster 2	56	GOI56	3.46	-5.81	-1.96	2588.42	Side chain hydrolase	?-glucuronidase	7	2	5
279	05-Xylan	Cluster 2	61	GOI61	2.21	-0.39	1.87	4.67	Side chain hydrolase	Pectinesterase	7	2	5
280	05-Xylan	Cluster 3	12	GOI12	8.59	-1.28	1.32	581.86	Arabinofuranosidase	abf62a - GH62	1	3	5
281	05-Xylan	Cluster 3	13	GOI13	6.75	-0.18	1.8	824.67	Arabinofuranosidase	abfA1 - GH51	1	3	5
282	05-Xylan	Cluster 3	27	GOI27	7.3			179.63	Hemicellulase backbone	XynG GH11	5	3	5
283	05-Xylan	Cluster 3	31	GOI31	7.69	-2.77	2.2	521.87	beta-xylosidase	?-xylosidase - GH3	3	3	5
284	05-Xylan	Cluster 3	33	GOI33	7.65	-2.43	-1.02	3150.33	beta-xylosidase	?-xylosidase - GH43	3	3	5
285	05-Xylan	Cluster 3	37	GOI37	5.91	-1.9	3.09	139.55	beta-xylosidase	?-xylosidase	3	3	5
286	05-Xylan	Cluster 3	49	GOI49	9.61	-3.8	-0.75	581.02	Pectinase	Exopolygalacturonase	6	3	5
287	05-Xylan	Cluster 3	50	GOI50	7.95	-1.36	-2.65	193.04	Pectinase	Exopolygalacturonase	6	3	5
288	05-Xylan	Cluster 3	53	GOI53	11.03	-3.24	-0.71	330.43	Pectinase	?-l-rhamnosidase	6	3	5
289	05-Xylan	Cluster 3	55	GOI55	5.91	-4.53	-1.44	473	Side chain hydrolase	?-glucuronidase	7	3	5
290	05-Xylan	Cluster 3	59	GOI59	8.2	-2.91	0.41	436.61	Side chain hydrolase	Carboxylesterase	7	3	5
291	05-Xylan	Cluster 3	60	GOI60	9.18	-3.27	1.97	235.87	Side chain hydrolase	Carboxylesterase	7	3	5
292	05-Xylan	Cluster 4	1	GOI1	1.68	1.52	1.39	607.63	Cellulase	?-glucosidase - GH1	4	4	5
293	05-Xylan	Cluster 4	14	GOI14	3.98	3.09	5.44	241.62	Arabinofuranosidase	Abf62b	1	4	5
294	05-Xylan	Cluster 4	15	GOI15	4.23	3.66	4.22	93.93	Arabinofuranosidase	Abf62c	1	4	5
295	05-Xylan	Cluster 4	16	GOI16	3.79	4.02	2.3	24.7	Arabinofuranosidase	Abf-B2 - GH54	1	4	5
296	05-Xylan	Cluster 4	29	GOI29	4.12	1.84	4.63	225.24	Hemicellulase backbone	XynI GH11	5	4	5
297	05-Xylan	Cluster 4	30	GOI30	1.95	1.99	0.81	71.87	Hemicellulase backbone	?-1,4-endomannanase	5	4	5
298	05-Xylan	Cluster 4	32	GOI32	4.93	1.08	4.52	17.91	beta-xylosidase	?-xylosidase - GH43	3	4	5
299	05-Xylan	Cluster 4	34	GOI34	3.11	0.95	4.18	3.14	beta-xylosidase	GH43	3	4	5
300	05-Xylan	Cluster 4	38	GOI38	0.75	1.61	1.27	166.96	Auxiliary activity	GH61	2	4	5
301	05-Xylan	Cluster 4	44	GOI44	5.1	1.05	-1.55	174.97	Pectinase	Polygalacturonase - GH28	6	4	5
302	05-Xylan	Cluster 4	46	GOI46	5.44	0.51	1.74	21.75	Pectinase	Pectin Lyase	6	4	5
303	05-Xylan	Cluster 4	48	GOI48	3.33	2.13	-2.92	21.73	Pectinase	Endopolygalacturonase	6	4	5
304	05-Xylan	Cluster 5	22	GOI22	6.37	-2.84	2.24	3497.25	Hemicellulase backbone	XynB - GH11	5	5	5
305	05-Xylan	Cluster 5	24	GOI24	11.36	-2.8	2.35	695.06	Hemicellulase backbone	XynD - GH10	5	5	5
306	05-Xylan	Cluster 5	25	GOI25	6.81	-2.74	7.42	27.31	Hemicellulase backbone	XynE - GH11	5	5	5
307	05-Xylan	Cluster 5	26	GOI26	11.42	-2.29	2.06	21977.9	Hemicellulase backbone	XynF GH11	5	5	5
308	05-Xylan	Cluster 5	45	GOI45	5.54	1.17	3.11	84.28	Pectinase	Galactanase - GH53	6	5	5
309	05-Xylan	Cluster 5	47	GOI47	4.06	0.46	0.06	27.45	Pectinase	Endorhamnogalacturonase	6	5	5
310	05-Xylan	Cluster 5	57	GOI57	6.46	0.13	2.96	55.49	Side chain hydrolase	Acetyl05-Xylan esterase	7	5	5
311	05-Xylan	Cluster 5	62	GOI62	7.16	-2.45	3.95	144.74	Side chain hydrolase	Acetyl05-Xylan esterase	7	5	5
312	06-Xylose_0,2	Cluster 1	2	GOI2	-5.04	-1.52	1.43	39.87	Cellulase	CbhII - GH6	4	1	6
313	06-Xylose_0,2	Cluster 1	3	GOI3	-5.69	-0.94	0.71	11.18	Cellulase	CbhI - GH7	4	1	6
314	06-Xylose_0,2	Cluster 1	4	GOI4	-3.96	-0.09		3.21	Cellulase	?-glucosidase	4	1	6
315	06-Xylose_0,2	Cluster 1	5	GOI5	-2.02	-0.05	-0.12	31.12	Cellulase	?-1,4-endoglucanase	4	1	6
316	06-Xylose_0,2	Cluster 1	6	GOI6	-3.15	1.05	1.65	4.42	Cellulase	?-1,4-endoglucanase	4	1	6
317	06-Xylose_0,2	Cluster 1	9	GOI9	-3.96	-1.15	2.51	6.93	Cellulase	?-1,4-endoglucanase	4	1	6
318	06-Xylose_0,2	Cluster 1	10	GOI10	-2.08	-0.53	-0.73	37.18	Cellulase	?-1,4-endoglucanase	4	1	6
319	06-Xylose_0,2	Cluster 1	11	GOI11	-3.94	1.24	-0.45	1.2	Cellulase	Endoglucanse	4	1	6
320	06-Xylose_0,2	Cluster 1	39	GOI39	-4.07	-0.1		1.99	Auxiliary activity	Hydrophobin	2	1	6
321	06-Xylose_0,2	Cluster 1	40	GOI40	-3.74	0.6	0.58	3.09	Auxiliary activity	Swollenin	2	1	6
322	06-Xylose_0,2	Cluster 1	43	GOI43					Auxiliary activity	Swollenin	2	1	6
323	06-Xylose_0,2	Cluster 2	7	GOI7	-1.51	-0.51	-1.06	118.9	Cellulase	?-1,4-endoglucanase	4	2	6
324	06-Xylose_0,2	Cluster 2	8	GOI8	-3.51	2.05	2.94	20.3	Cellulase	Cellobiohydrolase (reducing end)	4	2	6
325	06-Xylose_0,2	Cluster 2	17	GOI17	4.25	1.75	-2.38	7415.02	Arabinofuranosidase	Abf-B1 - GH54	1	2	6
326	06-Xylose_0,2	Cluster 2	18	GOI18	4.57	-2.83	3.73	877.44	Arabinofuranosidase	?-1,4-xylosidase/?-arabinofuranosidase	1	2	6
327	06-Xylose_0,2	Cluster 2	19	GOI19	2.98	-1.3	-1.93	162.37	Arabinofuranosidase	?-l-arabinofuranosidase	1	2	6
328	06-Xylose_0,2	Cluster 2	20	GOI20	3	-2.85	-4.17	1408.84	Arabinofuranosidase	?-l-arabinofuranosidase	1	2	6
329	06-Xylose_0,2	Cluster 2	21	GOI21	2.81	-1.9	-1.92	35.74	Arabinofuranosidase	?-l-arabinofuranosidase	1	2	6
330	06-Xylose_0,2	Cluster 2	23	GOI23	1.58	-1.27	4.41	526.86	Hemicellulase backbone	XynC - GH11	5	2	6
331	06-Xylose_0,2	Cluster 2	28	GOI28	0.89	-0.44	3.77	487.17	Hemicellulase backbone	XynH GH11	5	2	6
332	06-Xylose_0,2	Cluster 2	35	GOI35	0.32	-0.27	2.51	672.96	beta-xylosidase	GH43	3	2	6
333	06-Xylose_0,2	Cluster 2	36	GOI36	6.55	-8.27	-0.38	14966.7	beta-xylosidase	?-xylosidase	3	2	6
334	06-Xylose_0,2	Cluster 2	41	GOI41	2.59	-1.33	-4.65	24558.3	Auxiliary activity	Hydrophobin	2	2	6
335	06-Xylose_0,2	Cluster 2	42	GOI42	0.35	-0.33	-0.27	535.37	Auxiliary activity	Hydrophobin	2	2	6
336	06-Xylose_0,2	Cluster 2	51	GOI51	2.24	-1.18	1.37	233.22	Pectinase	Xylogalacturonan hydrolase	6	2	6
337	06-Xylose_0,2	Cluster 2	52	GOI52	3.18	-0.29	1.8	233.56	Pectinase	?-l-rhamnosidase	6	2	6
338	06-Xylose_0,2	Cluster 2	54	GOI54	0.43	-1.79	-3.88	674.73	Side chain hydrolase	?-galactosidase	7	2	6
339	06-Xylose_0,2	Cluster 2	58	GOI58	4.36	0.36	-2.59	624	Side chain hydrolase	Acetyl05-Xylan esterase	7	2	6
340	06-Xylose_0,2	Cluster 2	56	GOI56	5.03	-6.49	-1.18	66267.8	Side chain hydrolase	?-glucuronidase	7	2	6
341	06-Xylose_0,2	Cluster 2	61	GOI61	0.74	0.17	1.51	6.88	Side chain hydrolase	Pectinesterase	7	2	6
342	06-Xylose_0,2	Cluster 3	12	GOI12	8.02	-3.38	5.04	3055.87	Arabinofuranosidase	abf62a - GH62	1	3	6
343	06-Xylose_0,2	Cluster 3	13	GOI13	8.89	-1.95	0.45	28220.3	Arabinofuranosidase	abfA1 - GH51	1	3	6
344	06-Xylose_0,2	Cluster 3	27	GOI27	6.66			2935.55	Hemicellulase backbone	XynG GH11	5	3	6
345	06-Xylose_0,2	Cluster 3	31	GOI31	10.13	-5.35	-0.94	18708	beta-xylosidase	?-xylosidase - GH3	3	3	6
346	06-Xylose_0,2	Cluster 3	33	GOI33	8.52	-2.42	0.82	44088.6	beta-xylosidase	?-xylosidase - GH43	3	3	6
347	06-Xylose_0,2	Cluster 3	37	GOI37	6.5	-2.05	4.56	1467.4	beta-xylosidase	?-xylosidase	3	3	6
348	06-Xylose_0,2	Cluster 3	49	GOI49	2.72	0.95	-0.67	57.25	Pectinase	Exopolygalacturonase	6	3	6
349	06-Xylose_0,2	Cluster 3	50	GOI50	5.47	-2.02	-3.54	248.2	Pectinase	Exopolygalacturonase	6	3	6
350	06-Xylose_0,2	Cluster 3	53	GOI53	4.09	0.85	0.3	51.01	Pectinase	?-l-rhamnosidase	6	3	6
351	06-Xylose_0,2	Cluster 3	55	GOI55	7.48	-5.2	0.99	10869.1	Side chain hydrolase	?-glucuronidase	7	3	6
352	06-Xylose_0,2	Cluster 3	59	GOI59	7.32	-5.51	0.1	1771.57	Side chain hydrolase	Carboxylesterase	7	3	6
353	06-Xylose_0,2	Cluster 3	60	GOI60	4.28	-3.14	1.68	535.72	Side chain hydrolase	Carboxylesterase	7	3	6
354	06-Xylose_0,2	Cluster 4	1	GOI1	1.3	0.12	-0.16	3945.38	Cellulase	?-glucosidase - GH1	4	4	6
355	06-Xylose_0,2	Cluster 4	14	GOI14	3.63	-0.79	3.76	1018.06	Arabinofuranosidase	Abf62b	1	4	6
356	06-Xylose_0,2	Cluster 4	15	GOI15	5.24	-1.53	-2.19	230.3	Arabinofuranosidase	Abf62c	1	4	6
357	06-Xylose_0,2	Cluster 4	16	GOI16	4.03	-0.3	-3.9	200.96	Arabinofuranosidase	Abf-B2 - GH54	1	4	6
358	06-Xylose_0,2	Cluster 4	29	GOI29	3.29	0.46	2.61	1024.19	Hemicellulase backbone	XynI GH11	5	4	6
359	06-Xylose_0,2	Cluster 4	30	GOI30	0.16	-0.04	-1.7	141.7	Hemicellulase backbone	?-1,4-endomannanase	5	4	6
360	06-Xylose_0,2	Cluster 4	32	GOI32	2.96	-2.5	3.44	74.87	beta-xylosidase	?-xylosidase - GH43	3	4	6
361	06-Xylose_0,2	Cluster 4	34	GOI34	1.49	0.52	6.16	5.72	beta-xylosidase	GH43	3	4	6
362	06-Xylose_0,2	Cluster 4	38	GOI38	0.58	-0.35	1.87	1189.41	Auxiliary activity	GH61	2	4	6
363	06-Xylose_0,2	Cluster 4	44	GOI44	0.68	0.17	-1.69	57.26	Pectinase	Polygalacturonase - GH28	6	4	6
364	06-Xylose_0,2	Cluster 4	46	GOI46	2.73	0.07	5.31	45.86	Pectinase	Pectin Lyase	6	4	6
365	06-Xylose_0,2	Cluster 4	48	GOI48	0.36	-0.15	-1.13	25.71	Pectinase	Endopolygalacturonase	6	4	6
366	06-Xylose_0,2	Cluster 5	22	GOI22	5.05	-5.72	2.42	9864.51	Hemicellulase backbone	XynB - GH11	5	5	6
367	06-Xylose_0,2	Cluster 5	24	GOI24	12.41	-6.14	4.1	8622.46	Hemicellulase backbone	XynD - GH10	5	5	6
368	06-Xylose_0,2	Cluster 5	25	GOI25	6.38	-2.55	7.14	182.17	Hemicellulase backbone	XynE - GH11	5	5	6
369	06-Xylose_0,2	Cluster 5	26	GOI26	12.63	-2.77	0.81	357409	Hemicellulase backbone	XynF GH11	5	5	6
370	06-Xylose_0,2	Cluster 5	45	GOI45	3.12	0.36	-0.61	94.75	Pectinase	Galactanase - GH53	6	5	6
371	06-Xylose_0,2	Cluster 5	47	GOI47	-1.21	2.15	-0.5	40.97	Pectinase	Endorhamnogalacturonase	6	5	6
372	06-Xylose_0,2	Cluster 5	57	GOI57	5.23	-2.51	0.61	235.67	Side chain hydrolase	Acetyl05-Xylan esterase	7	5	6
373	06-Xylose_0,2	Cluster 5	62	GOI62	4.05	-4.85	3.66	169.89	Side chain hydrolase	Acetyl05-Xylan esterase	7	5	6
374	07-Xylose_1	Cluster 1	2	GOI2	-5.73	-2.56	-0.34	31.17	Cellulase	CbhII - GH6	4	1	7
375	07-Xylose_1	Cluster 1	3	GOI3	-4.94	-0.82	-0.02	29.53	Cellulase	CbhI - GH7	4	1	7
376	07-Xylose_1	Cluster 1	4	GOI4	-4.96	1.38		5.83	Cellulase	?-glucosidase	4	1	7
377	07-Xylose_1	Cluster 1	5	GOI5	-1.77	0.91	-0.1	26.75	Cellulase	?-1,4-endoglucanase	4	1	7
378	07-Xylose_1	Cluster 1	6	GOI6					Cellulase	?-1,4-endoglucanase	4	1	7
379	07-Xylose_1	Cluster 1	9	GOI9	-3.59	-0.47	0.12	12.58	Cellulase	?-1,4-endoglucanase	4	1	7
380	07-Xylose_1	Cluster 1	10	GOI10	-2.64	0.67	-1.51	36.84	Cellulase	?-1,4-endoglucanase	4	1	7
381	07-Xylose_1	Cluster 1	11	GOI11					Cellulase	Endoglucanse	4	1	7
382	07-Xylose_1	Cluster 1	39	GOI39	-2.73	-1.23	-2.79	8.64	Auxiliary activity	Hydrophobin	2	1	7
383	07-Xylose_1	Cluster 1	40	GOI40	-4.53	-2.13	-0.18	6.18	Auxiliary activity	Swollenin	2	1	7
384	07-Xylose_1	Cluster 1	43	GOI43	-4.46			14.34	Auxiliary activity	Swollenin	2	1	7
385	07-Xylose_1	Cluster 2	7	GOI7	-0.28	-0.66	-0.67	69.61	Cellulase	?-1,4-endoglucanase	4	2	7
386	07-Xylose_1	Cluster 2	8	GOI8	1.43	-0.21	0.65	84.56	Cellulase	Cellobiohydrolase (reducing end)	4	2	7
387	07-Xylose_1	Cluster 2	17	GOI17	2.06	0.44	-0.85	1854.06	Arabinofuranosidase	Abf-B1 - GH54	1	2	7
388	07-Xylose_1	Cluster 2	18	GOI18	2.25	-0.92	5.57	346.28	Arabinofuranosidase	?-1,4-xylosidase/?-arabinofuranosidase	1	2	7
389	07-Xylose_1	Cluster 2	19	GOI19	2.63	-1.39	-1.49	194.36	Arabinofuranosidase	?-l-arabinofuranosidase	1	2	7
390	07-Xylose_1	Cluster 2	20	GOI20	0.38	-1.79	-1.65	540.87	Arabinofuranosidase	?-l-arabinofuranosidase	1	2	7
391	07-Xylose_1	Cluster 2	21	GOI21	0.47	0.06	0.72	11.23	Arabinofuranosidase	?-l-arabinofuranosidase	1	2	7
392	07-Xylose_1	Cluster 2	23	GOI23	2.29	-1.56	1.68	1535.92	Hemicellulase backbone	XynC - GH11	5	2	7
393	07-Xylose_1	Cluster 2	28	GOI28	-1.49	1.78	3.86	144.68	Hemicellulase backbone	XynH GH11	5	2	7
394	07-Xylose_1	Cluster 2	35	GOI35		0.85	1.21	746.8	beta-xylosidase	GH43	3	2	7
395	07-Xylose_1	Cluster 2	36	GOI36	4.47	-5.84	0.95	3245.86	beta-xylosidase	?-xylosidase	3	2	7
396	07-Xylose_1	Cluster 2	41	GOI41	1.54	0.01	-2.66	21640.7	Auxiliary activity	Hydrophobin	2	2	7
397	07-Xylose_1	Cluster 2	42	GOI42	-0.17	0.14	0.42	647.36	Auxiliary activity	Hydrophobin	2	2	7
398	07-Xylose_1	Cluster 2	51	GOI51	1.69	-0.26	-0.23	185.32	Pectinase	Xylogalacturonan hydrolase	6	2	7
399	07-Xylose_1	Cluster 2	52	GOI52	1.11	0.61	1.22	116.86	Pectinase	?-l-rhamnosidase	6	2	7
400	07-Xylose_1	Cluster 2	54	GOI54	-1.79	-2.54	-2.87	215.36	Side chain hydrolase	?-galactosidase	7	2	7
401	07-Xylose_1	Cluster 2	58	GOI58	-2.02	0.5	-1.69	37.46	Side chain hydrolase	Acetyl05-Xylan esterase	7	2	7
402	07-Xylose_1	Cluster 2	56	GOI56	4.18	-6.86	-1.14	50306	Side chain hydrolase	?-glucuronidase	7	2	7
403	07-Xylose_1	Cluster 2	61	GOI61	-2.53	3.26	-0.01	1	Side chain hydrolase	Pectinesterase	7	2	7
404	07-Xylose_1	Cluster 3	12	GOI12	5.73	-2.72	4.97	871.24	Arabinofuranosidase	abf62a - GH62	1	3	7
405	07-Xylose_1	Cluster 3	13	GOI13	6.27	-4.25	2.47	4935.55	Arabinofuranosidase	abfA1 - GH51	1	3	7
406	07-Xylose_1	Cluster 3	27	GOI27	7.45			1994.46	Hemicellulase backbone	XynG GH11	5	3	7
407	07-Xylose_1	Cluster 3	31	GOI31	7.03	-4.85	1.26	2407.12	beta-xylosidase	?-xylosidase - GH3	3	3	7
408	07-Xylose_1	Cluster 3	33	GOI33	8.48	-4.23	0.99	72255.5	beta-xylosidase	?-xylosidase - GH43	3	3	7
409	07-Xylose_1	Cluster 3	37	GOI37	3.99	-2.72	5.64	416.73	beta-xylosidase	?-xylosidase	3	3	7
410	07-Xylose_1	Cluster 3	49	GOI49	1.96	-0.36	-0.72	40.82	Pectinase	Exopolygalacturonase	6	3	7
411	07-Xylose_1	Cluster 3	50	GOI50	3.48	-2.55	-3.5	66.8	Pectinase	Exopolygalacturonase	6	3	7
412	07-Xylose_1	Cluster 3	53	GOI53	3.4	-0.28	0.6	35.3	Pectinase	?-l-rhamnosidase	6	3	7
413	07-Xylose_1	Cluster 3	55	GOI55	7.16	-5.6	1.41	18223.1	Side chain hydrolase	?-glucuronidase	7	3	7
414	07-Xylose_1	Cluster 3	59	GOI59	5.18	-3.14	1.65	443.67	Side chain hydrolase	Carboxylesterase	7	3	7
415	07-Xylose_1	Cluster 3	60	GOI60	2.48	-4.69	1.1	135.24	Side chain hydrolase	Carboxylesterase	7	3	7
416	07-Xylose_1	Cluster 4	1	GOI1	0.97	-0.52	-0.95	3998.12	Cellulase	?-glucosidase - GH1	4	4	7
417	07-Xylose_1	Cluster 4	14	GOI14	2.63	-1.06	1.58	882.96	Arabinofuranosidase	Abf62b	1	4	7
418	07-Xylose_1	Cluster 4	15	GOI15	2.71	-1	-1.72	59.18	Arabinofuranosidase	Abf62c	1	4	7
419	07-Xylose_1	Cluster 4	16	GOI16	1.46	-0.46	-1.21	42.56	Arabinofuranosidase	Abf-B2 - GH54	1	4	7
420	07-Xylose_1	Cluster 4	29	GOI29	1.84	-0.99	1.62	460.12	Hemicellulase backbone	XynI GH11	5	4	7
421	07-Xylose_1	Cluster 4	30	GOI30	-0.4	0.05	-0.97	132.03	Hemicellulase backbone	?-1,4-endomannanase	5	4	7
422	07-Xylose_1	Cluster 4	32	GOI32	1.32	-2.52	4.32	33.55	beta-xylosidase	?-xylosidase - GH43	3	4	7
423	07-Xylose_1	Cluster 4	34	GOI34	0.58	0.83	2.8	3.3	beta-xylosidase	GH43	3	4	7
424	07-Xylose_1	Cluster 4	38	GOI38	0.17	0.25	1.12	1497.32	Auxiliary activity	GH61	2	4	7
425	07-Xylose_1	Cluster 4	44	GOI44	0.79	-0.21	-1.34	100.28	Pectinase	Polygalacturonase - GH28	6	4	7
426	07-Xylose_1	Cluster 4	46	GOI46	2.28	-1.16	3.02	33.95	Pectinase	Pectin Lyase	6	4	7
427	07-Xylose_1	Cluster 4	48	GOI48	-0.56	-0.22	-0.93	14.95	Pectinase	Endopolygalacturonase	6	4	7
428	07-Xylose_1	Cluster 5	22	GOI22	4.57	-5.73	1.51	12686.9	Hemicellulase backbone	XynB - GH11	5	5	7
429	07-Xylose_1	Cluster 5	24	GOI24	9.44	-4.47	5.09	1514.27	Hemicellulase backbone	XynD - GH10	5	5	7
430	07-Xylose_1	Cluster 5	25	GOI25	3.75	-3.02	8.12	36.82	Hemicellulase backbone	XynE - GH11	5	5	7
431	07-Xylose_1	Cluster 5	26	GOI26	8.48	-3.04	4.12	30049.2	Hemicellulase backbone	XynF GH11	5	5	7
432	07-Xylose_1	Cluster 5	45	GOI45	2.29	-1.6	-0.81	20.05	Pectinase	Galactanase - GH53	6	5	7
433	07-Xylose_1	Cluster 5	47	GOI47	-0.02	1.78	-0.58	25.03	Pectinase	Endorhamnogalacturonase	6	5	7
434	07-Xylose_1	Cluster 5	57	GOI57	3.8	-2.16	0.27	94.76	Side chain hydrolase	Acetyl05-Xylan esterase	7	5	7
435	07-Xylose_1	Cluster 5	62	GOI62	3.45	-3.36	2.39	273.16	Side chain hydrolase	Acetyl05-Xylan esterase	7	5	7
436	08-Cellobiose	Cluster 1	2	GOI2	1.16	2.28	0.8	15190.2	Cellulase	CbhII - GH6	4	1	8
437	08-Cellobiose	Cluster 1	3	GOI3	0.75	0.25	-0.08	5075.56	Cellulase	CbhI - GH7	4	1	8
438	08-Cellobiose	Cluster 1	4	GOI4	5.43	-1.42	-1.31	5516.63	Cellulase	?-glucosidase	4	1	8
439	08-Cellobiose	Cluster 1	5	GOI5	1.7	-1.22	-2.34	674.12	Cellulase	?-1,4-endoglucanase	4	1	8
440	08-Cellobiose	Cluster 1	6	GOI6	1.31	-2.37	-2.75	133.18	Cellulase	?-1,4-endoglucanase	4	1	8
441	08-Cellobiose	Cluster 1	9	GOI9	2.67	-1.42	-1.7	1227.17	Cellulase	?-1,4-endoglucanase	4	1	8
442	08-Cellobiose	Cluster 1	10	GOI10	4.47	-0.63	-2.55	9055	Cellulase	?-1,4-endoglucanase	4	1	8
443	08-Cellobiose	Cluster 1	11	GOI11	0.24	-0.91	-3.31	54.21	Cellulase	Endoglucanse	4	1	8
444	08-Cellobiose	Cluster 1	39	GOI39	-3.86	0.48	-1.71	7.92	Auxiliary activity	Hydrophobin	2	1	8
445	08-Cellobiose	Cluster 1	40	GOI40	1	-0.21	-1.84	637.09	Auxiliary activity	Swollenin	2	1	8
446	08-Cellobiose	Cluster 1	43	GOI43	-0.14	-1.83	-4.78	212.57	Auxiliary activity	Swollenin	2	1	8
447	08-Cellobiose	Cluster 2	7	GOI7	2.03	-1.49	-0.5	425.86	Cellulase	?-1,4-endoglucanase	4	2	8
448	08-Cellobiose	Cluster 2	8	GOI8	-2.87	2.95	3.96	81.47	Cellulase	Cellobiohydrolase (reducing end)	4	2	8
449	08-Cellobiose	Cluster 2	17	GOI17	-0.13	0.22	0.95	901.66	Arabinofuranosidase	Abf-B1 - GH54	1	2	8
450	08-Cellobiose	Cluster 2	18	GOI18	1.15	-0.96	0.83	203.43	Arabinofuranosidase	?-1,4-xylosidase/?-arabinofuranosidase	1	2	8
451	08-Cellobiose	Cluster 2	19	GOI19	2.51	-1.31	-1.81	276.56	Arabinofuranosidase	?-l-arabinofuranosidase	1	2	8
452	08-Cellobiose	Cluster 2	20	GOI20	2.72	-3.83	-3.05	4859.94	Arabinofuranosidase	?-l-arabinofuranosidase	1	2	8
453	08-Cellobiose	Cluster 2	21	GOI21	0.59	-0.32	-1.05	19.67	Arabinofuranosidase	?-l-arabinofuranosidase	1	2	8
454	08-Cellobiose	Cluster 2	23	GOI23	1.46	-0.47	-0.1	1619.01	Hemicellulase backbone	XynC - GH11	5	2	8
455	08-Cellobiose	Cluster 2	28	GOI28	-2.48	2.25	1.53	99.56	Hemicellulase backbone	XynH GH11	5	2	8
456	08-Cellobiose	Cluster 2	35	GOI35	-0.69	0.67	1.24	914.49	beta-xylosidase	GH43	3	2	8
457	08-Cellobiose	Cluster 2	36	GOI36	-1.73	-0.06	0.55	63.77	beta-xylosidase	?-xylosidase	3	2	8
458	08-Cellobiose	Cluster 2	41	GOI41	3.25	-1.4	-1.51	79909.2	Auxiliary activity	Hydrophobin	2	2	8
459	08-Cellobiose	Cluster 2	42	GOI42	2.5	-1.93	-2.46	5769.74	Auxiliary activity	Hydrophobin	2	2	8
460	08-Cellobiose	Cluster 2	51	GOI51	1.29	-0.73	0.11	288.34	Pectinase	Xylogalacturonan hydrolase	6	2	8
461	08-Cellobiose	Cluster 2	52	GOI52	1.84	-0.39	0.58	321.23	Pectinase	?-l-rhamnosidase	6	2	8
462	08-Cellobiose	Cluster 2	54	GOI54	2	-3.34	-3.55	4454.14	Side chain hydrolase	?-galactosidase	7	2	8
463	08-Cellobiose	Cluster 2	58	GOI58	4.22	-3.93	-0.45	4912.34	Side chain hydrolase	Acetyl05-Xylan esterase	7	2	8
464	08-Cellobiose	Cluster 2	56	GOI56	-1.73	-2.09	-2.8	1404.59	Side chain hydrolase	?-glucuronidase	7	2	8
465	08-Cellobiose	Cluster 2	61	GOI61	-1.26		0.21	1.74	Side chain hydrolase	Pectinesterase	7	2	8
466	08-Cellobiose	Cluster 3	12	GOI12	0.41	1.5	0.7	48.58	Arabinofuranosidase	abf62a - GH62	1	3	8
467	08-Cellobiose	Cluster 3	13	GOI13	-0.36	-0.55	1.16	93.88	Arabinofuranosidase	abfA1 - GH51	1	3	8
468	08-Cellobiose	Cluster 3	27	GOI27	1.75			104.67	Hemicellulase backbone	XynG GH11	5	3	8
469	08-Cellobiose	Cluster 3	31	GOI31	2.02	-1.24	-0.15	205.31	beta-xylosidase	?-xylosidase - GH3	3	3	8
470	08-Cellobiose	Cluster 3	33	GOI33	2.44	-0.65	0.57	1861.31	beta-xylosidase	?-xylosidase - GH43	3	3	8
471	08-Cellobiose	Cluster 3	37	GOI37	0.88	0.86	1.64	60.45	beta-xylosidase	?-xylosidase	3	3	8
472	08-Cellobiose	Cluster 3	49	GOI49	1.73	1.62	2.56	74.28	Pectinase	Exopolygalacturonase	6	3	8
473	08-Cellobiose	Cluster 3	50	GOI50	4.7	-2.29	-0.03	279.93	Pectinase	Exopolygalacturonase	6	3	8
474	08-Cellobiose	Cluster 3	53	GOI53	2.94	1.8	2.18	49.8	Pectinase	?-l-rhamnosidase	6	3	8
475	08-Cellobiose	Cluster 3	55	GOI55	0.92	-0.7	-0.61	270.62	Side chain hydrolase	?-glucuronidase	7	3	8
476	08-Cellobiose	Cluster 3	59	GOI59	1.67	0.21	1.29	56.94	Side chain hydrolase	Carboxylesterase	7	3	8
477	08-Cellobiose	Cluster 3	60	GOI60	3.06	-4.03	-0.73	344.85	Side chain hydrolase	Carboxylesterase	7	3	8
478	08-Cellobiose	Cluster 4	1	GOI1	6.98	-0.64	-0.88	354852	Cellulase	?-glucosidase - GH1	4	4	8
479	08-Cellobiose	Cluster 4	14	GOI14	1.81	0.02	0.26	986.04	Arabinofuranosidase	Abf62b	1	4	8
480	08-Cellobiose	Cluster 4	15	GOI15	2	0.01	-1.02	92.2	Arabinofuranosidase	Abf62c	1	4	8
481	08-Cellobiose	Cluster 4	16	GOI16	1.86	-0.46	-0.36	81.1	Arabinofuranosidase	Abf-B2 - GH54	1	4	8
482	08-Cellobiose	Cluster 4	29	GOI29	5.57	-1.02	0.39	9921.15	Hemicellulase backbone	XynI GH11	5	4	8
483	08-Cellobiose	Cluster 4	30	GOI30	2.52	-1	-0.7	1360.11	Hemicellulase backbone	?-1,4-endomannanase	5	4	8
484	08-Cellobiose	Cluster 4	32	GOI32	-0.73	-0.51	0.36	19.58	beta-xylosidase	?-xylosidase - GH43	3	4	8
485	08-Cellobiose	Cluster 4	34	GOI34	0.59	0.93	0.18	4.96	beta-xylosidase	GH43	3	4	8
486	08-Cellobiose	Cluster 4	38	GOI38	2.51	0.01	0.29	9927	Auxiliary activity	GH61	2	4	8
487	08-Cellobiose	Cluster 4	44	GOI44	1.63	-0.34	-0.58	207.47	Pectinase	Polygalacturonase - GH28	6	4	8
488	08-Cellobiose	Cluster 4	46	GOI46	3.53	-1.85	0.17	131.88	Pectinase	Pectin Lyase	6	4	8
489	08-Cellobiose	Cluster 4	48	GOI48	1.66	-0.1	1.46	65.24	Pectinase	Endopolygalacturonase	6	4	8
490	08-Cellobiose	Cluster 5	22	GOI22	6.38	-1.7	-2.12	55341.1	Hemicellulase backbone	XynB - GH11	5	5	8
491	08-Cellobiose	Cluster 5	24	GOI24	6.09	1.93	0.84	257.17	Hemicellulase backbone	XynD - GH10	5	5	8
492	08-Cellobiose	Cluster 5	25	GOI25					Hemicellulase backbone	XynE - GH11	5	5	8
493	08-Cellobiose	Cluster 5	26	GOI26	5.29	-0.77	0.28	5837.6	Hemicellulase backbone	XynF GH11	5	5	8
494	08-Cellobiose	Cluster 5	45	GOI45	3.89	-1.53	-1.96	105.17	Pectinase	Galactanase - GH53	6	5	8
495	08-Cellobiose	Cluster 5	47	GOI47	5.94	-0.89	-0.52	309.44	Pectinase	Endorhamnogalacturonase	6	5	8
496	08-Cellobiose	Cluster 5	57	GOI57	6.02	-1.56	1.29	728.05	Side chain hydrolase	Acetyl05-Xylan esterase	7	5	8
497	08-Cellobiose	Cluster 5	62	GOI62	1.7	-1.34	0.74	83.48	Side chain hydrolase	Acetyl05-Xylan esterase	7	5	8
498	09-Arabinose_0,2	Cluster 1	2	GOI2	-2.96	-1.53	-0.92	96.17	Cellulase	CbhII - GH6	4	1	9
499	09-Arabinose_0,2	Cluster 1	3	GOI3	-5.08	-1.88	-0.02	11.17	Cellulase	CbhI - GH7	4	1	9
500	09-Arabinose_0,2	Cluster 1	4	GOI4	-2.36	-0.75	-0.61	5.67	Cellulase	?-glucosidase	4	1	9
501	09-Arabinose_0,2	Cluster 1	5	GOI5	-2.06	-0.55	-0.89	12.63	Cellulase	?-1,4-endoglucanase	4	1	9
502	09-Arabinose_0,2	Cluster 1	6	GOI6	-1.08	-1.29	-1.56	5.55	Cellulase	?-1,4-endoglucanase	4	1	9
503	09-Arabinose_0,2	Cluster 1	9	GOI9	-3.92	1.13	1.55	3.43	Cellulase	?-1,4-endoglucanase	4	1	9
504	09-Arabinose_0,2	Cluster 1	10	GOI10	-2.11	0.04	-1.39	18.2	Cellulase	?-1,4-endoglucanase	4	1	9
505	09-Arabinose_0,2	Cluster 1	11	GOI11	-3.05	0.11	0.63	1.42	Cellulase	Endoglucanse	4	1	9
506	09-Arabinose_0,2	Cluster 1	39	GOI39	-2.63	0.27	-1.17	5.24	Auxiliary activity	Hydrophobin	2	1	9
507	09-Arabinose_0,2	Cluster 1	40	GOI40	-5.33	1.43	-0.04	1.63	Auxiliary activity	Swollenin	2	1	9
508	09-Arabinose_0,2	Cluster 1	43	GOI43					Auxiliary activity	Swollenin	2	1	9
509	09-Arabinose_0,2	Cluster 2	7	GOI7	-1.01	-0.76	0.62	17.62	Cellulase	?-1,4-endoglucanase	4	2	9
510	09-Arabinose_0,2	Cluster 2	8	GOI8	-2.64	2.02	3.46	22.18	Cellulase	Cellobiohydrolase (reducing end)	4	2	9
511	09-Arabinose_0,2	Cluster 2	17	GOI17	0.21	-0.46	1.49	225.72	Arabinofuranosidase	Abf-B1 - GH54	1	2	9
512	09-Arabinose_0,2	Cluster 2	18	GOI18	1.56	-0.15	0.69	46.7	Arabinofuranosidase	?-1,4-xylosidase/?-arabinofuranosidase	1	2	9
513	09-Arabinose_0,2	Cluster 2	19	GOI19	3.03	-1.51	-1.88	74.79	Arabinofuranosidase	?-l-arabinofuranosidase	1	2	9
514	09-Arabinose_0,2	Cluster 2	20	GOI20	3.56	-3.79	-3.55	1384.89	Arabinofuranosidase	?-l-arabinofuranosidase	1	2	9
515	09-Arabinose_0,2	Cluster 2	21	GOI21	0.25	0.18	-0.45	4.38	Arabinofuranosidase	?-l-arabinofuranosidase	1	2	9
516	09-Arabinose_0,2	Cluster 2	23	GOI23	1.04	-0.33	0.36	221.65	Hemicellulase backbone	XynC - GH11	5	2	9
517	09-Arabinose_0,2	Cluster 2	28	GOI28	-1.14	1.39	0.59	56.59	Hemicellulase backbone	XynH GH11	5	2	9
518	09-Arabinose_0,2	Cluster 2	35	GOI35	0.08	-0.17	0.64	342.72	beta-xylosidase	GH43	3	2	9
519	09-Arabinose_0,2	Cluster 2	36	GOI36	-0.86	-1.04	0.52	30.74	beta-xylosidase	?-xylosidase	3	2	9
520	09-Arabinose_0,2	Cluster 2	41	GOI41	3.48	-1.33	-0.92	23413.7	Auxiliary activity	Hydrophobin	2	2	9
521	09-Arabinose_0,2	Cluster 2	42	GOI42	4.11	-2.77	-3.31	3512.16	Auxiliary activity	Hydrophobin	2	2	9
522	09-Arabinose_0,2	Cluster 2	51	GOI51	0.85	-0.33	0.73	48.1	Pectinase	Xylogalacturonan hydrolase	6	2	9
523	09-Arabinose_0,2	Cluster 2	52	GOI52	1.62	0.12	1.45	84.73	Pectinase	?-l-rhamnosidase	6	2	9
524	09-Arabinose_0,2	Cluster 2	54	GOI54	3.19	-3.6	-3.44	2351.97	Side chain hydrolase	?-galactosidase	7	2	9
525	09-Arabinose_0,2	Cluster 2	58	GOI58	6.08	-3.18	-1.35	3585.89	Side chain hydrolase	Acetyl05-Xylan esterase	7	2	9
526	09-Arabinose_0,2	Cluster 2	56	GOI56	-3.19	-0.21	-1.03	95.62	Side chain hydrolase	?-glucuronidase	7	2	9
527	09-Arabinose_0,2	Cluster 2	61	GOI61	0.84	-2.31	0.08	1.92	Side chain hydrolase	Pectinesterase	7	2	9
528	09-Arabinose_0,2	Cluster 3	12	GOI12	0.61	0.83	1.15	7.86	Arabinofuranosidase	abf62a - GH62	1	3	9
529	09-Arabinose_0,2	Cluster 3	13	GOI13	1.14	-0.11	0.54	72.33	Arabinofuranosidase	abfA1 - GH51	1	3	9
530	09-Arabinose_0,2	Cluster 3	27	GOI27	1.93			16.86	Hemicellulase backbone	XynG GH11	5	3	9
531	09-Arabinose_0,2	Cluster 3	31	GOI31	3.01	-1.59	-0.82	70.4	beta-xylosidase	?-xylosidase - GH3	3	3	9
532	09-Arabinose_0,2	Cluster 3	33	GOI33	3.02	-0.5	0.04	543.37	beta-xylosidase	?-xylosidase - GH43	3	3	9
533	09-Arabinose_0,2	Cluster 3	37	GOI37	1.97	-0.1	1.29	32.8	beta-xylosidase	?-xylosidase	3	3	9
534	09-Arabinose_0,2	Cluster 3	49	GOI49	3.63	0.2	0.21	49.68	Pectinase	Exopolygalacturonase	6	3	9
535	09-Arabinose_0,2	Cluster 3	50	GOI50	2	-0.7	1.04	72.61	Pectinase	Exopolygalacturonase	6	3	9
536	09-Arabinose_0,2	Cluster 3	53	GOI53	3.77	1.39	1.25	19.13	Pectinase	?-l-rhamnosidase	6	3	9
537	09-Arabinose_0,2	Cluster 3	55	GOI55	1.05	-0.11	-0.13	78.49	Side chain hydrolase	?-glucuronidase	7	3	9
538	09-Arabinose_0,2	Cluster 3	59	GOI59	2.21	-0.1	0.61	21.2	Side chain hydrolase	Carboxylesterase	7	3	9
539	09-Arabinose_0,2	Cluster 3	60	GOI60	3.61	-2.82	-2.67	89.74	Side chain hydrolase	Carboxylesterase	7	3	9
540	09-Arabinose_0,2	Cluster 4	1	GOI1	1.72	-0.39	-0.61	2120.39	Cellulase	?-glucosidase - GH1	4	4	9
541	09-Arabinose_0,2	Cluster 4	14	GOI14	1.38	0.33	0.99	130.18	Arabinofuranosidase	Abf62b	1	4	9
542	09-Arabinose_0,2	Cluster 4	15	GOI15	1.43	-0.22	0.65	7.18	Arabinofuranosidase	Abf62c	1	4	9
543	09-Arabinose_0,2	Cluster 4	16	GOI16	0.96	-0.32	0.08	6.49	Arabinofuranosidase	Abf-B2 - GH54	1	4	9
544	09-Arabinose_0,2	Cluster 4	29	GOI29	1.58	-0.66	1.33	178.27	Hemicellulase backbone	XynI GH11	5	4	9
545	09-Arabinose_0,2	Cluster 4	30	GOI30	1.36	-0.51	0.22	143.57	Hemicellulase backbone	?-1,4-endomannanase	5	4	9
546	09-Arabinose_0,2	Cluster 4	32	GOI32	0.46	-2.09	-0.58	7.1	beta-xylosidase	?-xylosidase - GH43	3	4	9
547	09-Arabinose_0,2	Cluster 4	34	GOI34	1.38	0.39	0.68	2.25	beta-xylosidase	GH43	3	4	9
548	09-Arabinose_0,2	Cluster 4	38	GOI38	0.73	-0.3	0.94	757.35	Auxiliary activity	GH61	2	4	9
549	09-Arabinose_0,2	Cluster 4	44	GOI44	1.56	-0.52	-0.3	55.13	Pectinase	Polygalacturonase - GH28	6	4	9
550	09-Arabinose_0,2	Cluster 4	46	GOI46	2.29	-1.57	0.49	12.85	Pectinase	Pectin Lyase	6	4	9
551	09-Arabinose_0,2	Cluster 4	48	GOI48	0.28	-0.62	1.72	7.82	Pectinase	Endopolygalacturonase	6	4	9
552	09-Arabinose_0,2	Cluster 5	22	GOI22	2.07	-2.59	-1.57	680.69	Hemicellulase backbone	XynB - GH11	5	5	9
553	09-Arabinose_0,2	Cluster 5	24	GOI24	2.01	0.16	1.55	5.42	Hemicellulase backbone	XynD - GH10	5	5	9
554	09-Arabinose_0,2	Cluster 5	25	GOI25	-0.21			1	Hemicellulase backbone	XynE - GH11	5	5	9
555	09-Arabinose_0,2	Cluster 5	26	GOI26	5.09	-0.83	0.72	1566.27	Hemicellulase backbone	XynF GH11	5	5	9
556	09-Arabinose_0,2	Cluster 5	45	GOI45	1.71	-0.66	-1.64	6.55	Pectinase	Galactanase - GH53	6	5	9
557	09-Arabinose_0,2	Cluster 5	47	GOI47	2.26	0.14	1.41	30.56	Pectinase	Endorhamnogalacturonase	6	5	9
558	09-Arabinose_0,2	Cluster 5	57	GOI57	3.51	-1.17	0.56	38.72	Side chain hydrolase	Acetyl05-Xylan esterase	7	5	9
559	09-Arabinose_0,2	Cluster 5	62	GOI62	-1	0.98	1.32	2.74	Side chain hydrolase	Acetyl05-Xylan esterase	7	5	9
560	11-Arabinose_1	Cluster 1	2	GOI2	-5.75	-0.67	0.21	38.09	Cellulase	CbhII - GH6	4	1	11
561	11-Arabinose_1	Cluster 1	3	GOI3	-6.1	-0.22	0.34	12.6	Cellulase	CbhI - GH7	4	1	11
562	11-Arabinose_1	Cluster 1	4	GOI4	-3.88		-0.7	4.46	Cellulase	?-glucosidase	4	1	11
563	11-Arabinose_1	Cluster 1	5	GOI5	-2.51	0.77	-0.73	19.34	Cellulase	?-1,4-endoglucanase	4	1	11
564	11-Arabinose_1	Cluster 1	6	GOI6	-3.28			2.43	Cellulase	?-1,4-endoglucanase	4	1	11
565	11-Arabinose_1	Cluster 1	9	GOI9	-4.15	1.82	0.04	8.02	Cellulase	?-1,4-endoglucanase	4	1	11
566	11-Arabinose_1	Cluster 1	10	GOI10	-3.31	1.04	-0.81	21.03	Cellulase	?-1,4-endoglucanase	4	1	11
567	11-Arabinose_1	Cluster 1	11	GOI11	-4.72			1.14	Cellulase	Endoglucanse	4	1	11
568	11-Arabinose_1	Cluster 1	39	GOI39	-2.99	-0.48	-0.45	6	Auxiliary activity	Hydrophobin	2	1	11
569	11-Arabinose_1	Cluster 1	40	GOI40	-6.27	1.72	2.35	2.74	Auxiliary activity	Swollenin	2	1	11
570	11-Arabinose_1	Cluster 1	43	GOI43					Auxiliary activity	Swollenin	2	1	11
571	11-Arabinose_1	Cluster 2	7	GOI7	-0.46	-1.82	-2.06	60.11	Cellulase	?-1,4-endoglucanase	4	2	11
572	11-Arabinose_1	Cluster 2	8	GOI8	-3.72	0.29	3.77	28.15	Cellulase	Cellobiohydrolase (reducing end)	4	2	11
573	11-Arabinose_1	Cluster 2	17	GOI17	-0.28	0.72	0.08	404.75	Arabinofuranosidase	Abf-B1 - GH54	1	2	11
574	11-Arabinose_1	Cluster 2	18	GOI18	-0.3	1.53	0.46	49.98	Arabinofuranosidase	?-1,4-xylosidase/?-arabinofuranosidase	1	2	11
575	11-Arabinose_1	Cluster 2	19	GOI19	1.89	-0.89	-2.56	96.89	Arabinofuranosidase	?-l-arabinofuranosidase	1	2	11
576	11-Arabinose_1	Cluster 2	20	GOI20	0.47	-2.49	-3.63	462.75	Arabinofuranosidase	?-l-arabinofuranosidase	1	2	11
577	11-Arabinose_1	Cluster 2	21	GOI21	1.07	-1.06	-4.05	6.96	Arabinofuranosidase	?-l-arabinofuranosidase	1	2	11
578	11-Arabinose_1	Cluster 2	23	GOI23	1.4	-1.39	-0.74	705.97	Hemicellulase backbone	XynC - GH11	5	2	11
579	11-Arabinose_1	Cluster 2	28	GOI28	-3.12	2.97	-0.31	41.16	Hemicellulase backbone	XynH GH11	5	2	11
580	11-Arabinose_1	Cluster 2	35	GOI35	-0.44	0.4	0.09	643.1	beta-xylosidase	GH43	3	2	11
581	11-Arabinose_1	Cluster 2	36	GOI36	-2.42	0.06	-1.07	22.72	beta-xylosidase	?-xylosidase	3	2	11
582	11-Arabinose_1	Cluster 2	41	GOI41	2.7	-1.29	-2.58	28571.2	Auxiliary activity	Hydrophobin	2	2	11
583	11-Arabinose_1	Cluster 2	42	GOI42	1.28	-1.46	-1.27	1128.18	Auxiliary activity	Hydrophobin	2	2	11
584	11-Arabinose_1	Cluster 2	51	GOI51	0.53	-0.2	-0.51	88.48	Pectinase	Xylogalacturonan hydrolase	6	2	11
585	11-Arabinose_1	Cluster 2	52	GOI52	0.66	-0.41	-1.91	91.13	Pectinase	?-l-rhamnosidase	6	2	11
586	11-Arabinose_1	Cluster 2	54	GOI54	-2.7	-2	-2.23	361.73	Side chain hydrolase	?-galactosidase	7	2	11
587	11-Arabinose_1	Cluster 2	58	GOI58	-0.81	-2.36	-3.84	101.97	Side chain hydrolase	Acetyl05-Xylan esterase	7	2	11
588	11-Arabinose_1	Cluster 2	56	GOI56	-3.22	-1.27	-2.21	253.03	Side chain hydrolase	?-glucuronidase	7	2	11
589	11-Arabinose_1	Cluster 2	61	GOI61	-1.43			6.25	Side chain hydrolase	Pectinesterase	7	2	11
590	11-Arabinose_1	Cluster 3	12	GOI12	-0.5	2.24	0.61	11.78	Arabinofuranosidase	abf62a - GH62	1	3	11
591	11-Arabinose_1	Cluster 3	13	GOI13	-1.57	-0.27	0.07	28.52	Arabinofuranosidase	abfA1 - GH51	1	3	11
592	11-Arabinose_1	Cluster 3	27	GOI27	-0.03			9.72	Hemicellulase backbone	XynG GH11	5	3	11
593	11-Arabinose_1	Cluster 3	31	GOI31	1.29	-1.46	-1.93	55.48	beta-xylosidase	?-xylosidase - GH3	3	3	11
594	11-Arabinose_1	Cluster 3	33	GOI33	1.41	-1.49	-0.74	496.16	beta-xylosidase	?-xylosidase - GH43	3	3	11
595	11-Arabinose_1	Cluster 3	37	GOI37	-0.07	0.58	-0.4	18.31	beta-xylosidase	?-xylosidase	3	3	11
596	11-Arabinose_1	Cluster 3	49	GOI49	2.04	-0.93	-4.73	36.22	Pectinase	Exopolygalacturonase	6	3	11
597	11-Arabinose_1	Cluster 3	50	GOI50	-0.45	1.06	-3.68	4.56	Pectinase	Exopolygalacturonase	6	3	11
598	11-Arabinose_1	Cluster 3	53	GOI53	2.93	1.83	0.04	27.01	Pectinase	?-l-rhamnosidase	6	3	11
599	11-Arabinose_1	Cluster 3	55	GOI55	1.85	-0.91	-0.78	324.7	Side chain hydrolase	?-glucuronidase	7	3	11
600	11-Arabinose_1	Cluster 3	59	GOI59	0.41	1.18	-0.89	13.68	Side chain hydrolase	Carboxylesterase	7	3	11
601	11-Arabinose_1	Cluster 3	60	GOI60	0.01	-2.32		10.61	Side chain hydrolase	Carboxylesterase	7	3	11
602	11-Arabinose_1	Cluster 4	1	GOI1	0.98	-1.44	-1.27	3287.87	Cellulase	?-glucosidase - GH1	4	4	11
603	11-Arabinose_1	Cluster 4	14	GOI14	1.08	-0.52	0.03	320.51	Arabinofuranosidase	Abf62b	1	4	11
604	11-Arabinose_1	Cluster 4	15	GOI15	0.58	-0.46	0.02	9.92	Arabinofuranosidase	Abf62c	1	4	11
605	11-Arabinose_1	Cluster 4	16	GOI16	-1.33	0.82	0.83	6.7	Arabinofuranosidase	Abf-B2 - GH54	1	4	11
606	11-Arabinose_1	Cluster 4	29	GOI29	0.62	-1.18	-0.27	210.8	Hemicellulase backbone	XynI GH11	5	4	11
607	11-Arabinose_1	Cluster 4	30	GOI30	0.51	-1.6	-0.62	201.1	Hemicellulase backbone	?-1,4-endomannanase	5	4	11
608	11-Arabinose_1	Cluster 4	32	GOI32	-1.52		-1.43	5.64	beta-xylosidase	?-xylosidase - GH43	3	4	11
609	11-Arabinose_1	Cluster 4	34	GOI34	1.31	0.35	-0.75	7.77	beta-xylosidase	GH43	3	4	11
610	11-Arabinose_1	Cluster 4	38	GOI38	0.2	-0.53	-0.19	1371.29	Auxiliary activity	GH61	2	4	11
611	11-Arabinose_1	Cluster 4	44	GOI44	1.05	-1.11	-1.24	112.74	Pectinase	Polygalacturonase - GH28	6	4	11
612	11-Arabinose_1	Cluster 4	46	GOI46	0.22	0.26	0.6	11.12	Pectinase	Pectin Lyase	6	4	11
613	11-Arabinose_1	Cluster 4	48	GOI48	-0.15	-0.06	-1.22	16.24	Pectinase	Endopolygalacturonase	6	4	11
614	11-Arabinose_1	Cluster 5	22	GOI22	0.58	-2.42	-1.18	540.46	Hemicellulase backbone	XynB - GH11	5	5	11
615	11-Arabinose_1	Cluster 5	24	GOI24	-0.24	2.78	4.33	1.45	Hemicellulase backbone	XynD - GH10	5	5	11
616	11-Arabinose_1	Cluster 5	25	GOI25	-0.28	0.31		1.42	Hemicellulase backbone	XynE - GH11	5	5	11
617	11-Arabinose_1	Cluster 5	26	GOI26	2.39	-0.94	0.29	489.88	Hemicellulase backbone	XynF GH11	5	5	11
618	11-Arabinose_1	Cluster 5	45	GOI45	0.67	-1.98	-2.5	7.93	Pectinase	Galactanase - GH53	6	5	11
619	11-Arabinose_1	Cluster 5	47	GOI47	1.3	0.89	-0.48	36.62	Pectinase	Endorhamnogalacturonase	6	5	11
620	11-Arabinose_1	Cluster 5	57	GOI57	1.75	-1.18	-1.27	24.53	Side chain hydrolase	Acetyl05-Xylan esterase	7	5	11
621	11-Arabinose_1	Cluster 5	62	GOI62	-2.22	1.27	1.48	3.99	Side chain hydrolase	Acetyl05-Xylan esterase	7	5	11
622	10-C-Starv	Cluster 1	2	GOI2	-4.36	-1.55	-0.65	198.48	Cellulase	CbhII - GH6	4	1	10
623	10-C-Starv	Cluster 1	3	GOI3	-3.97	-2.03	-2.28	80.9	Cellulase	CbhI - GH7	4	1	10
624	10-C-Starv	Cluster 1	4	GOI4	-4.1	-1.56	-1.15	8.78	Cellulase	?-glucosidase	4	1	10
625	10-C-Starv	Cluster 1	5	GOI5	-2.87	2.2	0.57	19.53	Cellulase	?-1,4-endoglucanase	4	1	10
626	10-C-Starv	Cluster 1	6	GOI6	-4.5	-0.73	-0.26	2.92	Cellulase	?-1,4-endoglucanase	4	1	10
627	10-C-Starv	Cluster 1	9	GOI9	-3.57	0.75	0.07	23.06	Cellulase	?-1,4-endoglucanase	4	1	10
628	10-C-Starv	Cluster 1	10	GOI10	-2.5	-0.31	-0.41	60.22	Cellulase	?-1,4-endoglucanase	4	1	10
629	10-C-Starv	Cluster 1	11	GOI11	-4.13	-0.84	-0.95	2.1	Cellulase	Endoglucanse	4	1	10
630	10-C-Starv	Cluster 1	39	GOI39	-2.39	0.5	-1	14.52	Auxiliary activity	Hydrophobin	2	1	10
631	10-C-Starv	Cluster 1	40	GOI40	-4.47	0.56	0.85	3.79	Auxiliary activity	Swollenin	2	1	10
632	10-C-Starv	Cluster 1	43	GOI43	-5.25	-0.58	-2.14	1.67	Auxiliary activity	Swollenin	2	1	10
633	10-C-Starv	Cluster 2	7	GOI7	0.63	-1.98	-1.62	142.61	Cellulase	?-1,4-endoglucanase	4	2	10
634	10-C-Starv	Cluster 2	8	GOI8	-4.85	2.01	3.7	12.07	Cellulase	Cellobiohydrolase (reducing end)	4	2	10
635	10-C-Starv	Cluster 2	17	GOI17	-0.64	0.87	0.81	473.33	Arabinofuranosidase	Abf-B1 - GH54	1	2	10
636	10-C-Starv	Cluster 2	18	GOI18	0.35	0.94	1.99	97.87	Arabinofuranosidase	?-1,4-xylosidase/?-arabinofuranosidase	1	2	10
637	10-C-Starv	Cluster 2	19	GOI19	2.01	-0.5	-1.21	161.64	Arabinofuranosidase	?-l-arabinofuranosidase	1	2	10
638	10-C-Starv	Cluster 2	20	GOI20	2.35	-3.38	-1.79	2876.67	Arabinofuranosidase	?-l-arabinofuranosidase	1	2	10
639	10-C-Starv	Cluster 2	21	GOI21	-0.35	0.96	-0.36	16.42	Arabinofuranosidase	?-l-arabinofuranosidase	1	2	10
640	10-C-Starv	Cluster 2	23	GOI23	1.49	-0.92	-0.39	979.61	Hemicellulase backbone	XynC - GH11	5	2	10
641	10-C-Starv	Cluster 2	28	GOI28	-3.13	3.08	0.71	68.27	Hemicellulase backbone	XynH GH11	5	2	10
642	10-C-Starv	Cluster 2	35	GOI35	-0.73	1.07	1.27	746.98	beta-xylosidase	GH43	3	2	10
643	10-C-Starv	Cluster 2	36	GOI36	-2.67	0.52	0.53	45.15	beta-xylosidase	?-xylosidase	3	2	10
644	10-C-Starv	Cluster 2	41	GOI41	2.22	-0.11	0.05	40732.7	Auxiliary activity	Hydrophobin	2	2	10
645	10-C-Starv	Cluster 2	42	GOI42	0.72	-0.81	-0.97	2383.42	Auxiliary activity	Hydrophobin	2	2	10
646	10-C-Starv	Cluster 2	51	GOI51	-0.1	0.51	0.46	86.52	Pectinase	Xylogalacturonan hydrolase	6	2	10
647	10-C-Starv	Cluster 2	52	GOI52	1.29	0.78	0.86	128.63	Pectinase	?-l-rhamnosidase	6	2	10
648	10-C-Starv	Cluster 2	54	GOI54	-1.45	-2.19	-1.28	662.42	Side chain hydrolase	?-galactosidase	7	2	10
649	10-C-Starv	Cluster 2	58	GOI58	-0.97	1.41	1.77	476.3	Side chain hydrolase	Acetyl05-Xylan esterase	7	2	10
650	10-C-Starv	Cluster 2	56	GOI56	-0.42	-2.54	-3.4	2968.45	Side chain hydrolase	?-glucuronidase	7	2	10
651	10-C-Starv	Cluster 2	61	GOI61	0.43	0.37	-0.64	2.86	Side chain hydrolase	Pectinesterase	7	2	10
652	10-C-Starv	Cluster 3	12	GOI12	0.59	1.39	0.26	64.56	Arabinofuranosidase	abf62a - GH62	1	3	10
653	10-C-Starv	Cluster 3	13	GOI13	-1.44	-0.2	1.42	43.71	Arabinofuranosidase	abfA1 - GH51	1	3	10
654	10-C-Starv	Cluster 3	27	GOI27					Hemicellulase backbone	XynG GH11	5	3	10
655	10-C-Starv	Cluster 3	31	GOI31	0.3	-0.05	0.87	41.72	beta-xylosidase	?-xylosidase - GH3	3	3	10
656	10-C-Starv	Cluster 3	33	GOI33	2.08	0.18	0.86	1124.55	beta-xylosidase	?-xylosidase - GH43	3	3	10
657	10-C-Starv	Cluster 3	37	GOI37	0.06	0.38	0.9	45.37	beta-xylosidase	?-xylosidase	3	3	10
658	10-C-Starv	Cluster 3	49	GOI49	2.46	0.35	-0.55	151.39	Pectinase	Exopolygalacturonase	6	3	10
659	10-C-Starv	Cluster 3	50	GOI50	2.05	-1.28	-3.55	65.04	Pectinase	Exopolygalacturonase	6	3	10
660	10-C-Starv	Cluster 3	53	GOI53	2.98	0.69	-0.37	56.04	Pectinase	?-l-rhamnosidase	6	3	10
661	10-C-Starv	Cluster 3	55	GOI55	1.36	-0.01	0.59	311.94	Side chain hydrolase	?-glucuronidase	7	3	10
662	10-C-Starv	Cluster 3	59	GOI59	0.58	1.07	0.95	41.8	Side chain hydrolase	Carboxylesterase	7	3	10
663	10-C-Starv	Cluster 3	60	GOI60	-1.32	-2.76	-1.92	13.87	Side chain hydrolase	Carboxylesterase	7	3	10
664	10-C-Starv	Cluster 4	1	GOI1	1.16	-0.88	-0.77	6727.66	Cellulase	?-glucosidase - GH1	4	4	10
665	10-C-Starv	Cluster 4	14	GOI14	1.51	-0.08	0.71	505.44	Arabinofuranosidase	Abf62b	1	4	10
666	10-C-Starv	Cluster 4	15	GOI15	0.9	0.8	0.4	54.13	Arabinofuranosidase	Abf62c	1	4	10
667	10-C-Starv	Cluster 4	16	GOI16	-0.56	1.29	0.15	28.43	Arabinofuranosidase	Abf-B2 - GH54	1	4	10
668	10-C-Starv	Cluster 4	29	GOI29	0.48	-0.17	1.16	336.53	Hemicellulase backbone	XynI GH11	5	4	10
669	10-C-Starv	Cluster 4	30	GOI30	0.44	0.26	0.44	419.95	Hemicellulase backbone	?-1,4-endomannanase	5	4	10
670	10-C-Starv	Cluster 4	32	GOI32	-0.79	-0.44	-0.04	12.35	beta-xylosidase	?-xylosidase - GH43	3	4	10
671	10-C-Starv	Cluster 4	34	GOI34	-0.04	0.86	0.78	3.89	beta-xylosidase	GH43	3	4	10
672	10-C-Starv	Cluster 4	38	GOI38	0.38	0.01	0.77	2177.64	Auxiliary activity	GH61	2	4	10
673	10-C-Starv	Cluster 4	44	GOI44	0.17	0.56	-0.54	85.65	Pectinase	Polygalacturonase - GH28	6	4	10
674	10-C-Starv	Cluster 4	46	GOI46	0.84	0.24	1.61	24.66	Pectinase	Pectin Lyase	6	4	10
675	10-C-Starv	Cluster 4	48	GOI48	-0.54	0.3	0.29	17.28	Pectinase	Endopolygalacturonase	6	4	10
676	10-C-Starv	Cluster 5	22	GOI22	1.32	-1.76	-0.73	1998.77	Hemicellulase backbone	XynB - GH11	5	5	10
677	10-C-Starv	Cluster 5	24	GOI24	0.04	1.41	2.35	3.44	Hemicellulase backbone	XynD - GH10	5	5	10
678	10-C-Starv	Cluster 5	25	GOI25	-1.15	-1.22		3.17	Hemicellulase backbone	XynE - GH11	5	5	10
679	10-C-Starv	Cluster 5	26	GOI26	2.77	0.22	1.63	971.75	Hemicellulase backbone	XynF GH11	5	5	10
680	10-C-Starv	Cluster 5	45	GOI45	-1.65	0.16	-1.51	7.34	Pectinase	Galactanase - GH53	6	5	10
681	10-C-Starv	Cluster 5	47	GOI47	3.51	0.68	2.09	56.38	Pectinase	Endorhamnogalacturonase	6	5	10
682	10-C-Starv	Cluster 5	57	GOI57	0.99	0.21	1.13	22.33	Side chain hydrolase	Acetyl05-Xylan esterase	7	5	10
683	10-C-Starv	Cluster 5	62	GOI62	-1.24	0.78	0.48	4.79	Side chain hydrolase	Acetyl05-Xylan esterase	7	5	10
684	12-N-Starv	Cluster 1	2	GOI2	-7.05	-3.71	-2.36	11.45	Cellulase	CbhII - GH6	4	1	12
685	12-N-Starv	Cluster 1	3	GOI3	-5	0.4	-0.03	320.72	Cellulase	CbhI - GH7	4	1	12
686	12-N-Starv	Cluster 1	4	GOI4	-2.51	-3.52	-3.38	10.71	Cellulase	?-glucosidase	4	1	12
687	12-N-Starv	Cluster 1	5	GOI5	-3.7		-0.08	19.43	Cellulase	?-1,4-endoglucanase	4	1	12
688	12-N-Starv	Cluster 1	6	GOI6	-4.53	-1.31	-1.16	1.79	Cellulase	?-1,4-endoglucanase	4	1	12
689	12-N-Starv	Cluster 1	9	GOI9	-3.69	0.78	0.46	38.4	Cellulase	?-1,4-endoglucanase	4	1	12
690	12-N-Starv	Cluster 1	10	GOI10	-3.1	0.89	-0.02	53.11	Cellulase	?-1,4-endoglucanase	4	1	12
691	12-N-Starv	Cluster 1	11	GOI11	-2.75	-1.83	-4.06	2.37	Cellulase	Endoglucanse	4	1	12
692	12-N-Starv	Cluster 1	39	GOI39	-1.8	-2.7	-5.32	40.34	Auxiliary activity	Hydrophobin	2	1	12
693	12-N-Starv	Cluster 1	40	GOI40					Auxiliary activity	Swollenin	2	1	12
694	12-N-Starv	Cluster 1	43	GOI43	-5	-1.9		2.73	Auxiliary activity	Swollenin	2	1	12
695	12-N-Starv	Cluster 2	7	GOI7	0.44	-0.61	-1.7	137.25	Cellulase	?-1,4-endoglucanase	4	2	12
696	12-N-Starv	Cluster 2	8	GOI8	-9.82	4.28	6.85	4.19	Cellulase	Cellobiohydrolase (reducing end)	4	2	12
697	12-N-Starv	Cluster 2	17	GOI17	-0.34	0.05	0.39	835.19	Arabinofuranosidase	Abf-B1 - GH54	1	2	12
698	12-N-Starv	Cluster 2	18	GOI18	1.07	1.12	2.58	239.19	Arabinofuranosidase	?-1,4-xylosidase/?-arabinofuranosidase	1	2	12
699	12-N-Starv	Cluster 2	19	GOI19	2.89	1.04	-0.22	335.91	Arabinofuranosidase	?-l-arabinofuranosidase	1	2	12
700	12-N-Starv	Cluster 2	20	GOI20	3.81	-1.02	-0.67	4173.72	Arabinofuranosidase	?-l-arabinofuranosidase	1	2	12
701	12-N-Starv	Cluster 2	21	GOI21	-0.06	1.02	0.27	15.76	Arabinofuranosidase	?-l-arabinofuranosidase	1	2	12
702	12-N-Starv	Cluster 2	23	GOI23	1.36	-0.03	-0.1	1089.68	Hemicellulase backbone	XynC - GH11	5	2	12
703	12-N-Starv	Cluster 2	28	GOI28	-1.83	0.78	-1.64	153.86	Hemicellulase backbone	XynH GH11	5	2	12
704	12-N-Starv	Cluster 2	35	GOI35	-0.02	-0.38	-0.21	1340.97	beta-xylosidase	GH43	3	2	12
705	12-N-Starv	Cluster 2	36	GOI36	-3.65	0.18	-0.85	55.14	beta-xylosidase	?-xylosidase	3	2	12
706	12-N-Starv	Cluster 2	41	GOI41	-2.16	0.03	-2.92	4260.88	Auxiliary activity	Hydrophobin	2	2	12
707	12-N-Starv	Cluster 2	42	GOI42	-0.52	0.05	0.28	1115.65	Auxiliary activity	Hydrophobin	2	2	12
708	12-N-Starv	Cluster 2	51	GOI51	-0.34	-0.06	0.29	94.91	Pectinase	Xylogalacturonan hydrolase	6	2	12
709	12-N-Starv	Cluster 2	52	GOI52	-1.7	1.42	1.7	27.84	Pectinase	?-l-rhamnosidase	6	2	12
710	12-N-Starv	Cluster 2	54	GOI54	-5.41	-2.31	-3.01	56.95	Side chain hydrolase	?-galactosidase	7	2	12
711	12-N-Starv	Cluster 2	58	GOI58	-2.87	-1.01	-2.25	32.58	Side chain hydrolase	Acetyl05-Xylan esterase	7	2	12
712	12-N-Starv	Cluster 2	56	GOI56	-1.48	-2	-1.22	3437.32	Side chain hydrolase	?-glucuronidase	7	2	12
713	12-N-Starv	Cluster 2	61	GOI61	1.6	-0.72	-1.1	31.15	Side chain hydrolase	Pectinesterase	7	2	12
714	12-N-Starv	Cluster 3	12	GOI12	-0.43	2.17	1.2	7.34	Arabinofuranosidase	abf62a - GH62	1	3	12
715	12-N-Starv	Cluster 3	13	GOI13	-0.17	0.53	1.04	151.88	Arabinofuranosidase	abfA1 - GH51	1	3	12
716	12-N-Starv	Cluster 3	27	GOI27					Hemicellulase backbone	XynG GH11	5	3	12
717	12-N-Starv	Cluster 3	31	GOI31	-1.51	-0.7	0.03	24.29	beta-xylosidase	?-xylosidase - GH3	3	3	12
718	12-N-Starv	Cluster 3	33	GOI33	-1.68	0.59	1.27	126.74	beta-xylosidase	?-xylosidase - GH43	3	3	12
719	12-N-Starv	Cluster 3	37	GOI37	-0.52	0.5	-0.05	54.03	beta-xylosidase	?-xylosidase	3	3	12
720	12-N-Starv	Cluster 3	49	GOI49	-2.89	0.14	-1.52	3.81	Pectinase	Exopolygalacturonase	6	3	12
721	12-N-Starv	Cluster 3	50	GOI50	-1.63	1.12	-1.55	8.76	Pectinase	Exopolygalacturonase	6	3	12
722	12-N-Starv	Cluster 3	53	GOI53	-0.75	1.44	0.61	6.85	Pectinase	?-l-rhamnosidase	6	3	12
723	12-N-Starv	Cluster 3	55	GOI55	-1.75	0.59	0.55	130.33	Side chain hydrolase	?-glucuronidase	7	3	12
724	12-N-Starv	Cluster 3	59	GOI59	-0.28	0.76	-0.61	50.66	Side chain hydrolase	Carboxylesterase	7	3	12
725	12-N-Starv	Cluster 3	60	GOI60	-2.88	-1.15	-0.88	4.98	Side chain hydrolase	Carboxylesterase	7	3	12
726	12-N-Starv	Cluster 4	1	GOI1	-0.52	1	0.35	3432.28	Cellulase	?-glucosidase - GH1	4	4	12
727	12-N-Starv	Cluster 4	14	GOI14	0.16	1.2	1.06	378.3	Arabinofuranosidase	Abf62b	1	4	12
728	12-N-Starv	Cluster 4	15	GOI15	0.31	0.08	-0.75	123.98	Arabinofuranosidase	Abf62c	1	4	12
729	12-N-Starv	Cluster 4	16	GOI16	0.12	1.49	0.01	74	Arabinofuranosidase	Abf-B2 - GH54	1	4	12
730	12-N-Starv	Cluster 4	29	GOI29	-0.79	0.32	0.81	169.44	Hemicellulase backbone	XynI GH11	5	4	12
731	12-N-Starv	Cluster 4	30	GOI30	-2.29	-1.16	-0.76	119.77	Hemicellulase backbone	?-1,4-endomannanase	5	4	12
732	12-N-Starv	Cluster 4	32	GOI32	0.02	-1.51	-1.53	4.71	beta-xylosidase	?-xylosidase - GH43	3	4	12
733	12-N-Starv	Cluster 4	34	GOI34	1.17	-1	-0.73	3.15	beta-xylosidase	GH43	3	4	12
734	12-N-Starv	Cluster 4	38	GOI38	0.32	-0.56	0.99	2516.33	Auxiliary activity	GH61	2	4	12
735	12-N-Starv	Cluster 4	44	GOI44	-1.82	0.04	-1.24	40.23	Pectinase	Polygalacturonase - GH28	6	4	12
736	12-N-Starv	Cluster 4	46	GOI46	-1.03	1.27	2.12	13.76	Pectinase	Pectin Lyase	6	4	12
737	12-N-Starv	Cluster 4	48	GOI48	-0.59	0.55	0.18	32.99	Pectinase	Endopolygalacturonase	6	4	12
738	12-N-Starv	Cluster 5	22	GOI22	-1.35	-1.04	-0.51	400.38	Hemicellulase backbone	XynB - GH11	5	5	12
739	12-N-Starv	Cluster 5	24	GOI24	0.04	0.26	1.06	4.56	Hemicellulase backbone	XynD - GH10	5	5	12
740	12-N-Starv	Cluster 5	25	GOI25	-0.76	-2.77		1.26	Hemicellulase backbone	XynE - GH11	5	5	12
741	12-N-Starv	Cluster 5	26	GOI26	-0.76	1.91	1.94	215.04	Hemicellulase backbone	XynF GH11	5	5	12
742	12-N-Starv	Cluster 5	45	GOI45	-1.48	0.51	-0.67	22.91	Pectinase	Galactanase - GH53	6	5	12
743	12-N-Starv	Cluster 5	47	GOI47	-0.67	-0.36	-0.36	4.08	Pectinase	Endorhamnogalacturonase	6	5	12
744	12-N-Starv	Cluster 5	57	GOI57	-1.77	-0.02	0.92	4.49	Side chain hydrolase	Acetyl05-Xylan esterase	7	5	12
745	12-N-Starv	Cluster 5	62	GOI62	-1.25	-0.16	0.37	4	Side chain hydrolase	Acetyl05-Xylan esterase	7	5	12

## Sheet: by GOI
Medium_All	Medium#	Strain	Strain#	GOI1	GOI2	GOI3	GOI4	GOI5	GOI6	GOI7	GOI8	GOI9	GOI10	GOI11	GOI12	GOI13	GOI14	GOI15	GOI16	GOI17	GOI18	GOI19	GOI20	GOI21	GOI22	GOI23	GOI24	GOI25	GOI26	GOI27	GOI28	GOI29	GOI30	GOI31	GOI32	GOI33	GOI34	GOI35	GOI36	GOI37	GOI38	GOI39	GOI40	GOI41	GOI42	GOI43	GOI44	GOI45	GOI46
01-Straw	1	WT	1	7.47	12.31	11.5	10.06	12.29	9.66	5.16	-1.82	10.44	9.46	12.05	10.23	8.3	11.32	13.26	12.25	6.23	6.28	4.15	3.09	2.25	11.03	4.65	17.14	14.55	13.89	5.58	4.47	8.92	8.39	9.27	10.49	8.05	11.67	5.83	5.32	8.71	8.4	10.76	12.09	4.15	6.23	11.04	8.58	10.27	10.14
02-Soybean	2	WT	1	5.96	15.18	13.93	10.3	11.97	7.87	5.22	3.65	10.06	10.18	12.38	7.04	7.27	9.45	11.74	10.78	6.5	3.41	1.88	4.62		8.12	2.73	14.8	10.67	10.61	4.02	5.38	8.17	8.61	7.07	10.1	4.84	10.91	5.62	1.53	7.61	7.72	9.74	13.08	4.29	5.35	9.55	8.7	10.69	7.69
03-Fermentation	3	WT	1	7.85	17.89	16.4	15.71	14.15	15.15	7.57	2.85	13.95	12.51	16.33	9.77	6.43	6.6	11.62	9.7	0.57	4.2	1.83	-1.19	4.53	11.97	5.26	16.79	16.81	12.79		4.57	9.82	10.23	7.45	11.62	7.27	11.86	5.16	6.44	4.86	7.99	14.82	17.89	6.41	6.04	17.78	8.39	14.34	7.64
04-Avicel	4	WT	1	7.38	11.29	11.04	10.35	11.6	8.07	7.14	-0.19	9.75	10.17	10.72	4.79	1.99	4.72	9.17	7.06	0.29	1.1	4.06	2.19	1.6	8.36	2.15	13.71	3.63	7.42	3.35	1.7	8.12	8.23	4.74	5.41	4.44	7.54	-0.04	3.06	3.09	7.58	-1.27	10.77	3.16	2.21	9.96	6.84	8.72	8.78
05-Xylan	5	WT	1	1.68	7.37	5.96	8.01	4.63	2.95	1.02	-2.71	4.88	5.6	5.3	8.59	6.75	3.98	4.23	3.79	0.92	4.9	1.72	1.45	1	6.37	0.51	11.36	6.81	11.42	7.3	3.33	4.12	1.95	7.69	4.93	7.65	3.11	-0.1	7	5.91	0.75	0.69	4.17	0.7	1.22	4.37	5.1	5.54	5.44
06-Xylose_0,2	6	WT	1	1.3	-5.04	-5.69	-3.96	-2.02	-3.15	-1.51	-3.51	-3.96	-2.08	-3.94	8.02	8.89	3.63	5.24	4.03	4.25	4.57	2.98	3	2.81	5.05	1.58	12.41	6.38	12.63	6.66	0.89	3.29	0.16	10.13	2.96	8.52	1.49	0.32	6.55	6.5	0.58	-4.07	-3.74	2.59	0.35		0.68	3.12	2.73
07-Xylose_1	7	WT	1	0.97	-5.73	-4.94	-4.96	-1.77		-0.28	1.43	-3.59	-2.64		5.73	6.27	2.63	2.71	1.46	2.06	2.25	2.63	0.38	0.47	4.57	2.29	9.44	3.75	8.48	7.45	-1.49	1.84	-0.4	7.03	1.32	8.48	0.58		4.47	3.99	0.17	-2.73	-4.53	1.54	-0.17	-4.46	0.79	2.29	2.28
08-Cellobiose	8	WT	1	6.98	1.16	0.75	5.43	1.7	1.31	2.03	-2.87	2.67	4.47	0.24	0.41	-0.36	1.81	2	1.86	-0.13	1.15	2.51	2.72	0.59	6.38	1.46	6.09		5.29	1.75	-2.48	5.57	2.52	2.02	-0.73	2.44	0.59	-0.69	-1.73	0.88	2.51	-3.86	1	3.25	2.5	-0.14	1.63	3.89	3.53
09-Arabinose_0,2	9	WT	1	1.72	-2.96	-5.08	-2.36	-2.06	-1.08	-1.01	-2.64	-3.92	-2.11	-3.05	0.61	1.14	1.38	1.43	0.96	0.21	1.56	3.03	3.56	0.25	2.07	1.04	2.01	-0.21	5.09	1.93	-1.14	1.58	1.36	3.01	0.46	3.02	1.38	0.08	-0.86	1.97	0.73	-2.63	-5.33	3.48	4.11		1.56	1.71	2.29
11-Arabinose_1	11	WT	1	0.98	-5.75	-6.1	-3.88	-2.51	-3.28	-0.46	-3.72	-4.15	-3.31	-4.72	-0.5	-1.57	1.08	0.58	-1.33	-0.28	-0.3	1.89	0.47	1.07	0.58	1.4	-0.24	-0.28	2.39	-0.03	-3.12	0.62	0.51	1.29	-1.52	1.41	1.31	-0.44	-2.42	-0.07	0.2	-2.99	-6.27	2.7	1.28		1.05	0.67	0.22
10-C-Starv	10	WT	1	1.16	-4.36	-3.97	-4.1	-2.87	-4.5	0.63	-4.85	-3.57	-2.5	-4.13	0.59	-1.44	1.51	0.9	-0.56	-0.64	0.35	2.01	2.35	-0.35	1.32	1.49	0.04	-1.15	2.77		-3.13	0.48	0.44	0.3	-0.79	2.08	-0.04	-0.73	-2.67	0.06	0.38	-2.39	-4.47	2.22	0.72	-5.25	0.17	-1.65	0.84
12-N-Starv	12	WT	1	-0.52	-7.05	-5	-2.51	-3.7	-4.53	0.44	-9.82	-3.69	-3.1	-2.75	-0.43	-0.17	0.16	0.31	0.12	-0.34	1.07	2.89	3.81	-0.06	-1.35	1.36	0.04	-0.76	-0.76		-1.83	-0.79	-2.29	-1.51	0.02	-1.68	1.17	-0.02	-3.65	-0.52	0.32	-1.8		-2.16	-0.52	-5	-1.82	-1.48	-1.03
01-Straw	1	XlnR +	3	0.17	-0.87	-0.47	-1.51	-1.47	-0.25	-0.85	3.47	-1.64	-1.23	-1.09	1.7	0.28	-0.16	-0.56	-2.44	-2.78	0.34	-1.17	-1.96	-0.67	-0.36	4.88	-0.17	2.21	0.22		2.01	0.99	-1.04	-0.44	-0.2	-0.78	1.49	0.03	0.19	1.42	0.2	-3.27	-0.91	-0.91	-2.69	0.13	0.69	0.28	2.89
02-Soybean	2	XlnR +	3	0.29		-0.82	-1.51	-0.39	-0.82	-1.43	0.69	-1.34	-0.36	-0.96	5	1.6	2.35	0.35	1.23	1.3	2.73	0.59	-2.46		0.25	4.64	0.37		2.32		2.79	0.9	-1.01	0.48	1.11	0.05	2.34	1.02	2.64	1.51	-0.09	0.36	-0.61	-0.58	-1.47		1.71	0.06	5.78
03-Fermentation	3	XlnR +	3	0.59	-0.22	0.01	-0.3		-0.47	-1.71	-0.21	-0.4	-0.24	-0.46	2.51	1.99	1.16	1.3	-0.54	-0.21	1.71	-0.81	0.48	0.2	0.28	5.72	0.25	1.28	0.99		3.19	0.76	-1.01	0.72	0.56	0.67	1.82	1.17	0.88	4.59	-0.22	-0.05	-0.27	0.37	0.3	-0.06	2.48	0.88	4.26
04-Avicel	4	XlnR +	3	-0.09	-0.08	0.05	-0.04	0.07	1.13	0.18	1.78	0.76	0.31	0.29	3.74	1.82	3.15	1.23	0.48	-0.49	2.4	-0.24	-2.09	-0.33	-0.25	4.7	1.46	10.77	3.2		1.4	1.15	0.19	0.15	1.25	-0.34	4.52	2.89	-0.98	3.28	0.55	2.77	0.89	-0.03	0.23	1.48	0.96	0.83	1.39
05-Xylan	5	XlnR +	3	1.39	1.35	-0.01	-1.71	0.35	2.19	-0.75	1.93	-1.11	1.56	0.74	1.32	1.8	5.44	4.22	2.3	-0.46	1.04	-0.49	-0.36	-0.02	2.24	3.95	2.35	7.42	2.06		2.41	4.63	0.81	2.2	4.52	-1.02	4.18	4.08	-1.54	3.09	1.27	-1.18	1.92	1.15	0.71		-1.55	3.11	1.74
06-Xylose_0,2	6	XlnR +	3	-0.16	1.43	0.71		-0.12	1.65	-1.06	2.94	2.51	-0.73	-0.45	5.04	0.45	3.76	-2.19	-3.9	-2.38	3.73	-1.93	-4.17	-1.92	2.42	4.41	4.1	7.14	0.81		3.77	2.61	-1.7	-0.94	3.44	0.82	6.16	2.51	-0.38	4.56	1.87		0.58	-4.65	-0.27		-1.69	-0.61	5.31
07-Xylose_1	7	XlnR +	3	-0.95	-0.34	-0.02		-0.1		-0.67	0.65	0.12	-1.51		4.97	2.47	1.58	-1.72	-1.21	-0.85	5.57	-1.49	-1.65	0.72	1.51	1.68	5.09	8.12	4.12		3.86	1.62	-0.97	1.26	4.32	0.99	2.8	1.21	0.95	5.64	1.12	-2.79	-0.18	-2.66	0.42		-1.34	-0.81	3.02
08-Cellobiose	8	XlnR +	3	-0.88	0.8	-0.08	-1.31	-2.34	-2.75	-0.5	3.96	-1.7	-2.55	-3.31	0.7	1.16	0.26	-1.02	-0.36	0.95	0.83	-1.81	-3.05	-1.05	-2.12	-0.1	0.84		0.28		1.53	0.39	-0.7	-0.15	0.36	0.57	0.18	1.24	0.55	1.64	0.29	-1.71	-1.84	-1.51	-2.46	-4.78	-0.58	-1.96	0.17
09-Arabinose_0,2	9	XlnR +	3	-0.61	-0.92	-0.02	-0.61	-0.89	-1.56	0.62	3.46	1.55	-1.39	0.63	1.15	0.54	0.99	0.65	0.08	1.49	0.69	-1.88	-3.55	-0.45	-1.57	0.36	1.55		0.72		0.59	1.33	0.22	-0.82	-0.58	0.04	0.68	0.64	0.52	1.29	0.94	-1.17	-0.04	-0.92	-3.31		-0.3	-1.64	0.49
11-Arabinose_1	11	XlnR +	3	-1.27	0.21	0.34	-0.7	-0.73		-2.06	3.77	0.04	-0.81		0.61	0.07	0.03	0.02	0.83	0.08	0.46	-2.56	-3.63	-4.05	-1.18	-0.74	4.33		0.29		-0.31	-0.27	-0.62	-1.93	-1.43	-0.74	-0.75	0.09	-1.07	-0.4	-0.19	-0.45	2.35	-2.58	-1.27		-1.24	-2.5	0.6
10-C-Starv	10	XlnR +	3	-0.77	-0.65	-2.28	-1.15	0.57	-0.26	-1.62	3.7	0.07	-0.41	-0.95	0.26	1.42	0.71	0.4	0.15	0.81	1.99	-1.21	-1.79	-0.36	-0.73	-0.39	2.35		1.63		0.71	1.16	0.44	0.87	-0.04	0.86	0.78	1.27	0.53	0.9	0.77	-1	0.85	0.05	-0.97	-2.14	-0.54	-1.51	1.61
12-N-Starv	12	XlnR +	3	0.35	-2.36	-0.03	-3.38	-0.08	-1.16	-1.7	6.85	0.46	-0.02	-4.06	1.2	1.04	1.06	-0.75	0.01	0.39	2.58	-0.22	-0.67	0.27	-0.51	-0.1	1.06		1.94		-1.64	0.81	-0.76	0.03	-1.53	1.27	-0.73	-0.21	-0.85	-0.05	0.99	-5.32		-2.92	0.28		-1.24	-0.67	2.12
01-Straw	1	xlnR-	2	-1.03	-0.67	-0.49	-1.1	-1.98	-5.38	-0.68	3.26	-0.64	-1.44	-1.6	-1.88	-2.19	-2.85	-1.74	-1.16	-0.55	-5.32	-2.09	-2.7	-1.8	-4.4	-3.08	-3.92	-7.41	-4.74		-0.42	-2.58	-2.76	-5.82	-3.7	-4.05	-3.69	-3.23	-6.14	-5.6	-2.44	-7.18	-1.6	-0.91	-2.73	-2.91	-4.25	-2.66	-4.47
02-Soybean	2	xlnR-	2	-0.2	-1.48	-0.63	-2.13	-0.51	-4.68	0.61	0.79	-2.39	-1.86	-1.87	2.94	-2.29	0.9	-3.15	-1	-0.81	-1.57	-1.55	-3.4		-2.6	0.08	-4.19	-6.14	-3.18		0.04	0.93	-1.88	-2.71	-1.39	-3.13	0.5	-3.45	-3.87	-1.58	-0.39	-3.49		-0.29	-1.83	-4.29	4.51	1.77	5.04
03-Fermentation	3	xlnR-	2
04-Avicel	4	xlnR-	2	-1.51	-0.95	-1.35	-1.25	-1.36	-1.57	-1.27	1.98	-1.27	-0.62	-1.24	-0.31	-1.03	-0.87	-1.95	-0.72	-0.2	-0.75	-0.22	-0.34	-0.12	-2.46	-1.3	-3.84	-0.93	-1.64		0.95	-1.03	-1.8	-1.2	-2.22	-3.37	-2.57	-0.33	-3.34	-0.88	-1.89	1.36	-0.68	-0.04	0.91	-1.43	-1.58	-1.9	-3.27
05-Xylan	5	xlnR-	2	1.52	3.38	2.13	-0.44	1.27	0.42	1.79	4.4	1.78	1.85	2.91	-1.28	-0.18	3.09	3.66	4.02	3.11	-3.74	1.24	-0.68	0.87	-2.84	-0.12	-2.8	-2.74	-2.29		0.61	1.84	1.99	-2.77	1.08	-2.43	0.95	1.38	-6.84	-1.9	1.61	-0.9	1.73	0.99	0.96	0.79	1.05	1.17	0.51
06-Xylose_0,2	6	xlnR-	2	0.12	-1.52	-0.94	-0.09	-0.05	1.05	-0.51	2.05	-1.15	-0.53	1.24	-3.38	-1.95	-0.79	-1.53	-0.3	1.75	-2.83	-1.3	-2.85	-1.9	-5.72	-1.27	-6.14	-2.55	-2.77		-0.44	0.46	-0.04	-5.35	-2.5	-2.42	0.52	-0.27	-8.27	-2.05	-0.35	-0.1	0.6	-1.33	-0.33		0.17	0.36	0.07
07-Xylose_1	7	xlnR-	2	-0.52	-2.56	-0.82	1.38	0.91		-0.66	-0.21	-0.47	0.67		-2.72	-4.25	-1.06	-1	-0.46	0.44	-0.92	-1.39	-1.79	0.06	-5.73	-1.56	-4.47	-3.02	-3.04		1.78	-0.99	0.05	-4.85	-2.52	-4.23	0.83	0.85	-5.84	-2.72	0.25	-1.23	-2.13	0.01	0.14		-0.21	-1.6	-1.16
08-Cellobiose	8	xlnR-	2	-0.64	2.28	0.25	-1.42	-1.22	-2.37	-1.49	2.95	-1.42	-0.63	-0.91	1.5	-0.55	0.02	0.01	-0.46	0.22	-0.96	-1.31	-3.83	-0.32	-1.7	-0.47	1.93		-0.77		2.25	-1.02	-1	-1.24	-0.51	-0.65	0.93	0.67	-0.06	0.86	0.01	0.48	-0.21	-1.4	-1.93	-1.83	-0.34	-1.53	-1.85
09-Arabinose_0,2	9	xlnR-	2	-0.39	-1.53	-1.88	-0.75	-0.55	-1.29	-0.76	2.02	1.13	0.04	0.11	0.83	-0.11	0.33	-0.22	-0.32	-0.46	-0.15	-1.51	-3.79	0.18	-2.59	-0.33	0.16		-0.83		1.39	-0.66	-0.51	-1.59	-2.09	-0.5	0.39	-0.17	-1.04	-0.1	-0.3	0.27	1.43	-1.33	-2.77		-0.52	-0.66	-1.57
11-Arabinose_1	11	xlnR-	2	-1.44	-0.67	-0.22		0.77		-1.82	0.29	1.82	1.04		2.24	-0.27	-0.52	-0.46	0.82	0.72	1.53	-0.89	-2.49	-1.06	-2.42	-1.39	2.78	0.31	-0.94		2.97	-1.18	-1.6	-1.46		-1.49	0.35	0.4	0.06	0.58	-0.53	-0.48	1.72	-1.29	-1.46		-1.11	-1.98	0.26
10-C-Starv	10	xlnR-	2	-0.88	-1.55	-2.03	-1.56	2.2	-0.73	-1.98	2.01	0.75	-0.31	-0.84	1.39	-0.2	-0.08	0.8	1.29	0.87	0.94	-0.5	-3.38	0.96	-1.76	-0.92	1.41	-1.22	0.22		3.08	-0.17	0.26	-0.05	-0.44	0.18	0.86	1.07	0.52	0.38	0.01	0.5	0.56	-0.11	-0.81	-0.58	0.56	0.16	0.24
12-N-Starv	12	xlnR-	2	1	-3.71	0.4	-3.52		-1.31	-0.61	4.28	0.78	0.89	-1.83	2.17	0.53	1.2	0.08	1.49	0.05	1.12	1.04	-1.02	1.02	-1.04	-0.03	0.26	-2.77	1.91		0.78	0.32	-1.16	-0.7	-1.51	0.59	-1	-0.38	0.18	0.5	-0.56	-2.7		0.03	0.05	-1.9	0.04	0.51	1.27
01-Straw	1	WT RQ	4	12608.4	82603.2	30023.4	1054.52	8352.84	1401.47	102.33	1.04	2551.04	4924.75	1420.17	862.11	1109.64	16484.7	9192.82	4930.96	1178.33	153.52	12.49	128	5.24	54035.7	400.25	16369.5	5073.56	55256.3	152.04	163.85	3814.67	1939.08	612.25	1321.05	1816.92	438.6	2486.69	332.38	400.19	17398.9	7300.16	9971.89	3658.75	2569.17	3737.46	1258.04	788.9	410.09
02-Soybean	2	WT RQ	4	1635.6	16696	7334.11	390.86	2181.24	168.8	43.04	8.1	897.75	736.36	641.75	106.26	141.11	942.24	1764.86	1019.24	902.15	22.97	3.79	301.53		1861.96	41.37	2116.77	320.8	1604.56	11.53	33.32	805.1	864.13	64.79	248.03	178.58	207.71	916.33	30.84	133.48	3556.89	586.47	2568	9102.35	441.87	391.58	351.82	185	149.03
03-Fermentation	3	WT RQ	4	12172.5	193500	77106.8	3146.07	17291.6	2371.92	1367.18	2.33	16855.7	17336.1	3341.58	1370.07	325.56	4907.57	4036.52	723.84	31.23	90.28	5.13	21.86	15.64	46407.4	412.05	33304.2	5783.37	54898.9	252.03	399.92	6574.16	2488.43	147.25	461.46	847.67	686.91	1170.37	155.72	40.6	17016.5	2164.38	31251.3	2961.03	1350.23	15442.2	269.73	821.18	57.64
04-Avicel	4	WT RQ	4	17689.5	66858.3	34709.1	2325.81	10083.8	612.44	611.53	15.35	3137.73	5462.46	1180.17	29.82	25.42	266.82	590.06	147.78	35.72	9.68	31.74	91.6	3.06	9575.01	68.2	1947.61	4.2	1020.13	9.09	35.04	2591.32	3620.09	40.55	42.6	238.05	31.71	56	108.97	15.41	14033.9	1.3	5666.99	4284.39	197.09	2646.27	410.59	410.51	176.85
05-Xylan	5	WT RQ	4	607.63	2220.08	486.14	184.22	149.28	42.96	14.92	1.98	79.39	129.38	15.12	581.86	824.67	241.62	93.93	24.7	82.68	151.75	8.7	70.63	2.77	3497.25	34.2	695.06	27.31	21977.9	179.63	113.91	225.24	71.87	521.87	17.91	3150.33	3.14	58.4	2168.72	139.55	166.96	4.39	154.68	3519.52	140.15	29.01	174.97	84.28	21.75
06-Xylose_0,2	6	WT RQ	4	3945.38	39.87	11.18	3.21	31.12	4.42	118.9	20.3	6.93	37.18	1.2	3055.87	28220.3	1018.06	230.3	200.96	7415.02	877.44	162.37	1408.84	35.74	9864.51	526.86	8622.46	182.17	357409	2935.55	487.17	1024.19	141.7	18708	74.87	44088.6	5.72	672.96	14966.7	1467.4	1189.41	1.99	3.09	24558.3	535.37		57.26	94.75	45.86
07-Xylose_1	7	WT RQ	4	3998.12	31.17	29.53	5.83	26.75		69.61	84.56	12.58	36.84		871.24	4935.55	882.96	59.18	42.56	1854.06	346.28	194.36	540.87	11.23	12686.9	1535.92	1514.27	36.82	30049.2	1994.46	144.68	460.12	132.03	2407.12	33.55	72255.5	3.3	746.8	3245.86	416.73	1497.32	8.64	6.18	21640.7	647.36	14.34	100.28	20.05	33.95
08-Cellobiose	8	WT RQ	4	354852	15190.2	5075.56	5516.63	674.12	133.18	425.86	81.47	1227.17	9055	54.21	48.58	93.88	986.04	92.2	81.1	901.66	203.43	276.56	4859.94	19.67	55341.1	1619.01	257.17		5837.6	104.67	99.56	9921.15	1360.11	205.31	19.58	1861.31	4.96	914.49	63.77	60.45	9927	7.92	637.09	79909.2	5769.74	212.57	207.47	105.17	131.88
09-Arabinose_0,2	9	WT RQ	4	2120.39	96.17	11.17	5.67	12.63	5.55	17.62	22.18	3.43	18.2	1.42	7.86	72.33	130.18	7.18	6.49	225.72	46.7	74.79	1384.89	4.38	680.69	221.65	5.42	1	1566.27	16.86	56.59	178.27	143.57	70.4	7.1	543.37	2.25	342.72	30.74	32.8	757.35	5.24	1.63	23413.7	3512.16		55.13	6.55	12.85
11-Arabinose_1	11	WT RQ	4	3287.87	38.09	12.6	4.46	19.34	2.43	60.11	28.15	8.02	21.03	1.14	11.78	28.52	320.51	9.92	6.7	404.75	49.98	96.89	462.75	6.96	540.46	705.97	1.45	1.42	489.88	9.72	41.16	210.8	201.1	55.48	5.64	496.16	7.77	643.1	22.72	18.31	1371.29	6	2.74	28571.2	1128.18		112.74	7.93	11.12
10-C-Starv	10	WT RQ	4	6727.66	198.48	80.9	8.78	19.53	2.92	142.61	12.07	23.06	60.22	2.1	64.56	43.71	505.44	54.13	28.43	473.33	97.87	161.64	2876.67	16.42	1998.77	979.61	3.44	3.17	971.75		68.27	336.53	419.95	41.72	12.35	1124.55	3.89	746.98	45.15	45.37	2177.64	14.52	3.79	40732.7	2383.42	1.67	85.65	7.34	24.66
12-N-Starv	12	WT RQ	4	3432.28	11.45	320.72	10.71	19.43	1.79	137.25	4.19	38.4	53.11	2.37	7.34	151.88	378.3	123.98	74	835.19	239.19	335.91	4173.72	15.76	400.38	1089.68	4.56	1.26	215.04		153.86	169.44	119.77	24.29	4.71	126.74	3.15	1340.97	55.14	54.03	2516.33	40.34		4260.88	1115.65	2.73	40.23	22.91	13.76
[truncated: 16 more columns]

## Sheet: All Samples
#	Medium_All	Cluster	GOI#	GOI	WT	xlnR-	XlnR +	WT RQ	Category	Activity	Category #	Cluster #	Medium #	Strain#	Sample name_all	FC_all
1
2	01-Straw	Cluster 1	2	GOI2	12.31	-0.67	-0.87	82603.2	Cellulase	CbhII - GH6	4	1	1	1	01-Straw_1	12.31
3	01-Straw	Cluster 1	3	GOI3	11.5	-0.49	-0.47	30023.4	Cellulase	CbhI - GH7	4	1	1	1	01-Straw_1	11.5
4	01-Straw	Cluster 1	4	GOI4	10.06	-1.1	-1.51	1054.52	Cellulase	?-glucosidase	4	1	1	1	01-Straw_1	10.06
5	01-Straw	Cluster 1	5	GOI5	12.29	-1.98	-1.47	8352.84	Cellulase	?-1,4-endoglucanase	4	1	1	1	01-Straw_1	12.29
6	01-Straw	Cluster 1	6	GOI6	9.66	-5.38	-0.25	1401.47	Cellulase	?-1,4-endoglucanase	4	1	1	1	01-Straw_1	9.66
7	01-Straw	Cluster 1	9	GOI9	10.44	-0.64	-1.64	2551.04	Cellulase	?-1,4-endoglucanase	4	1	1	1	01-Straw_1	10.44
8	01-Straw	Cluster 1	10	GOI10	9.46	-1.44	-1.23	4924.75	Cellulase	?-1,4-endoglucanase	4	1	1	1	01-Straw_1	9.46
9	01-Straw	Cluster 1	11	GOI11	12.05	-1.6	-1.09	1420.17	Cellulase	Endoglucanse	4	1	1	1	01-Straw_1	12.05
10	01-Straw	Cluster 1	39	GOI39	10.76	-7.18	-3.27	7300.16	Auxiliary activity	Hydrophobin	2	1	1	1	01-Straw_1	10.76
11	01-Straw	Cluster 1	40	GOI40	12.09	-1.6	-0.91	9971.89	Auxiliary activity	Swollenin	2	1	1	1	01-Straw_1	12.09
12	01-Straw	Cluster 1	43	GOI43	11.04	-2.91	0.13	3737.46	Auxiliary activity	Swollenin	2	1	1	1	01-Straw_1	11.04
13	01-Straw	Cluster 2	7	GOI7	5.16	-0.68	-0.85	102.33	Cellulase	?-1,4-endoglucanase	4	2	1	1	01-Straw_1	5.16
14	01-Straw	Cluster 2	8	GOI8	-1.82	3.26	3.47	1.04	Cellulase	Cellobiohydrolase (reducing end)	4	2	1	1	01-Straw_1	-1.82
15	01-Straw	Cluster 2	17	GOI17	6.23	-0.55	-2.78	1178.33	Arabinofuranosidase	Abf-B1 - GH54	1	2	1	1	01-Straw_1	6.23
16	01-Straw	Cluster 2	18	GOI18	6.28	-5.32	0.34	153.52	Arabinofuranosidase	?-1,4-xylosidase/?-arabinofuranosidase	1	2	1	1	01-Straw_1	6.28
17	01-Straw	Cluster 2	19	GOI19	4.15	-2.09	-1.17	12.49	Arabinofuranosidase	?-l-arabinofuranosidase	1	2	1	1	01-Straw_1	4.15
18	01-Straw	Cluster 2	20	GOI20	3.09	-2.7	-1.96	128	Arabinofuranosidase	?-l-arabinofuranosidase	1	2	1	1	01-Straw_1	3.09
19	01-Straw	Cluster 2	21	GOI21	2.25	-1.8	-0.67	5.24	Arabinofuranosidase	?-l-arabinofuranosidase	1	2	1	1	01-Straw_1	2.25
20	01-Straw	Cluster 2	23	GOI23	4.65	-3.08	4.88	400.25	Hemicellulase backbone	XynC - GH11	5	2	1	1	01-Straw_1	4.65
21	01-Straw	Cluster 2	28	GOI28	4.47	-0.42	2.01	163.85	Hemicellulase backbone	XynH GH11	5	2	1	1	01-Straw_1	4.47
22	01-Straw	Cluster 2	35	GOI35	5.83	-3.23	0.03	2486.69	beta-xylosidase	GH43	3	2	1	1	01-Straw_1	5.83
23	01-Straw	Cluster 2	36	GOI36	5.32	-6.14	0.19	332.38	beta-xylosidase	?-xylosidase	3	2	1	1	01-Straw_1	5.32
24	01-Straw	Cluster 2	41	GOI41	4.15	-0.91	-0.91	3658.75	Auxiliary activity	Hydrophobin	2	2	1	1	01-Straw_1	4.15
25	01-Straw	Cluster 2	42	GOI42	6.23	-2.73	-2.69	2569.17	Auxiliary activity	Hydrophobin	2	2	1	1	01-Straw_1	6.23
26	01-Straw	Cluster 2	51	GOI51	2.09	-1.84	0.82	7.93	Pectinase	Xylogalacturonan hydrolase	6	2	1	1	01-Straw_1	2.09
27	01-Straw	Cluster 2	52	GOI52	6.5	-3.38	-0.07	116.5	Pectinase	?-l-rhamnosidase	6	2	1	1	01-Straw_1	6.5
28	01-Straw	Cluster 2	54	GOI54	5.12	-2.44	0.1	1217.75	Side chain hydrolase	?-galactosidase	7	2	1	1	01-Straw_1	5.12
29	01-Straw	Cluster 2	58	GOI58	9.38	-3.02	-1.75	698.71	Side chain hydrolase	Acetyl05-Xylan esterase	7	2	1	1	01-Straw_1	9.38
30	01-Straw	Cluster 2	56	GOI56	2.32	-5.61	-0.96	290.87	Side chain hydrolase	?-glucuronidase	7	2	1	1	01-Straw_1	2.32
31	01-Straw	Cluster 2	61	GOI61	7.9	-5.73	0.87	25.73	Side chain hydrolase	Pectinesterase	7	2	1	1	01-Straw_1	7.9
32	01-Straw	Cluster 3	12	GOI12	10.23	-1.88	1.7	862.11	Arabinofuranosidase	abf62a - GH62	1	3	1	1	01-Straw_1	10.23
33	01-Straw	Cluster 3	13	GOI13	8.3	-2.19	0.28	1109.64	Arabinofuranosidase	abfA1 - GH51	1	3	1	1	01-Straw_1	8.3
34	01-Straw	Cluster 3	27	GOI27	5.58			152.04	Hemicellulase backbone	XynG GH11	5	3	1	1	01-Straw_1	5.58
35	01-Straw	Cluster 3	31	GOI31	9.27	-5.82	-0.44	612.25	beta-xylosidase	?-xylosidase - GH3	3	3	1	1	01-Straw_1	9.27
36	01-Straw	Cluster 3	33	GOI33	8.05	-4.05	-0.78	1816.92	beta-xylosidase	?-xylosidase - GH43	3	3	1	1	01-Straw_1	8.05
37	01-Straw	Cluster 3	37	GOI37	8.71	-5.6	1.42	400.19	beta-xylosidase	?-xylosidase	3	3	1	1	01-Straw_1	8.71
38	01-Straw	Cluster 3	49	GOI49	8.23	-4.15	-0.33	113.43	Pectinase	Exopolygalacturonase	6	3	1	1	01-Straw_1	8.23
39	01-Straw	Cluster 3	50	GOI50	9.57	-5.4	-0.91	197.65	Pectinase	Exopolygalacturonase	6	3	1	1	01-Straw_1	9.57
40	01-Straw	Cluster 3	53	GOI53	9.45	-3.58	-0.03	99.35	Pectinase	?-l-rhamnosidase	6	3	1	1	01-Straw_1	9.45
41	01-Straw	Cluster 3	55	GOI55	4.81	-4.63	-0.17	77.88	Side chain hydrolase	?-glucuronidase	7	3	1	1	01-Straw_1	4.81
42	01-Straw	Cluster 3	59	GOI59	9.19	-5.1	-0.72	260.74	Side chain hydrolase	Carboxylesterase	7	3	1	1	01-Straw_1	9.19
43	01-Straw	Cluster 3	60	GOI60	8.05	-5.6	3.34	63.59	Side chain hydrolase	Carboxylesterase	7	3	1	1	01-Straw_1	8.05
44	01-Straw	Cluster 4	1	GOI1	7.47	-1.03	0.17	12608.4	Cellulase	?-glucosidase - GH1	4	4	1	1	01-Straw_1	7.47
45	01-Straw	Cluster 4	14	GOI14	11.32	-2.85	-0.16	16484.7	Arabinofuranosidase	Abf62b	1	4	1	1	01-Straw_1	11.32
46	01-Straw	Cluster 4	15	GOI15	13.26	-1.74	-0.56	9192.82	Arabinofuranosidase	Abf62c	1	4	1	1	01-Straw_1	13.26
47	01-Straw	Cluster 4	16	GOI16	12.25	-1.16	-2.44	4930.96	Arabinofuranosidase	Abf-B2 - GH54	1	4	1	1	01-Straw_1	12.25
48	01-Straw	Cluster 4	29	GOI29	8.92	-2.58	0.99	3814.67	Hemicellulase backbone	XynI GH11	5	4	1	1	01-Straw_1	8.92
49	01-Straw	Cluster 4	30	GOI30	8.39	-2.76	-1.04	1939.08	Hemicellulase backbone	?-1,4-endomannanase	5	4	1	1	01-Straw_1	8.39
50	01-Straw	Cluster 4	32	GOI32	10.49	-3.7	-0.2	1321.05	beta-xylosidase	?-xylosidase - GH43	3	4	1	1	01-Straw_1	10.49
51	01-Straw	Cluster 4	34	GOI34	11.67	-3.69	1.49	438.6	beta-xylosidase	GH43	3	4	1	1	01-Straw_1	11.67
52	01-Straw	Cluster 4	38	GOI38	8.4	-2.44	0.2	17398.9	Auxiliary activity	GH61	2	4	1	1	01-Straw_1	8.4
53	01-Straw	Cluster 4	44	GOI44	8.58	-4.25	0.69	1258.04	Pectinase	Polygalacturonase - GH28	6	4	1	1	01-Straw_1	8.58
54	01-Straw	Cluster 4	46	GOI46	10.14	-4.47	2.89	410.09	Pectinase	Pectin Lyase	6	4	1	1	01-Straw_1	10.14
55	01-Straw	Cluster 4	48	GOI48	9.55	-4.59	-1.52	522.09	Pectinase	Endopolygalacturonase	6	4	1	1	01-Straw_1	9.55
56	01-Straw	Cluster 5	22	GOI22	11.03	-4.4	-0.36	54035.7	Hemicellulase backbone	XynB - GH11	5	5	1	1	01-Straw_1	11.03
57	01-Straw	Cluster 5	24	GOI24	17.14	-3.92	-0.17	16369.5	Hemicellulase backbone	XynD - GH10	5	5	1	1	01-Straw_1	17.14
58	01-Straw	Cluster 5	25	GOI25	14.55	-7.41	2.21	5073.56	Hemicellulase backbone	XynE - GH11	5	5	1	1	01-Straw_1	14.55
59	01-Straw	Cluster 5	26	GOI26	13.89	-4.74	0.22	55256.3	Hemicellulase backbone	XynF GH11	5	5	1	1	01-Straw_1	13.89
60	01-Straw	Cluster 5	45	GOI45	10.27	-2.66	0.28	788.9	Pectinase	Galactanase - GH53	6	5	1	1	01-Straw_1	10.27
61	01-Straw	Cluster 5	47	GOI47	10.82	-3.35	-0.51	820.58	Pectinase	Endorhamnogalacturonase	6	5	1	1	01-Straw_1	10.82
62	01-Straw	Cluster 5	57	GOI57	11.91	-4.47	0.7	2326.39	Side chain hydrolase	Acetyl05-Xylan esterase	7	5	1	1	01-Straw_1	11.91
63	01-Straw	Cluster 5	62	GOI62	12.87	-5.48	0.75	3112.6	Side chain hydrolase	Acetyl05-Xylan esterase	7	5	1	1	01-Straw_1	12.87
64	02-Soybean	Cluster 1	2	GOI2	15.18	-1.48		16696	Cellulase	CbhII - GH6	4	1	2	1	02-Soybean_1	15.18
65	02-Soybean	Cluster 1	3	GOI3	13.93	-0.63	-0.82	7334.11	Cellulase	CbhI - GH7	4	1	2	1	02-Soybean_1	13.93
66	02-Soybean	Cluster 1	4	GOI4	10.3	-2.13	-1.51	390.86	Cellulase	?-glucosidase	4	1	2	1	02-Soybean_1	10.3
67	02-Soybean	Cluster 1	5	GOI5	11.97	-0.51	-0.39	2181.24	Cellulase	?-1,4-endoglucanase	4	1	2	1	02-Soybean_1	11.97
68	02-Soybean	Cluster 1	6	GOI6	7.87	-4.68	-0.82	168.8	Cellulase	?-1,4-endoglucanase	4	1	2	1	02-Soybean_1	7.87
69	02-Soybean	Cluster 1	9	GOI9	10.06	-2.39	-1.34	897.75	Cellulase	?-1,4-endoglucanase	4	1	2	1	02-Soybean_1	10.06
70	02-Soybean	Cluster 1	10	GOI10	10.18	-1.86	-0.36	736.36	Cellulase	?-1,4-endoglucanase	4	1	2	1	02-Soybean_1	10.18
71	02-Soybean	Cluster 1	11	GOI11	12.38	-1.87	-0.96	641.75	Cellulase	Endoglucanse	4	1	2	1	02-Soybean_1	12.38
72	02-Soybean	Cluster 1	39	GOI39	9.74	-3.49	0.36	586.47	Auxiliary activity	Hydrophobin	2	1	2	1	02-Soybean_1	9.74
73	02-Soybean	Cluster 1	40	GOI40	13.08		-0.61	2568	Auxiliary activity	Swollenin	2	1	2	1	02-Soybean_1	13.08
74	02-Soybean	Cluster 1	43	GOI43	9.55	-4.29		391.58	Auxiliary activity	Swollenin	2	1	2	1	02-Soybean_1	9.55
75	02-Soybean	Cluster 2	7	GOI7	5.22	0.61	-1.43	43.04	Cellulase	?-1,4-endoglucanase	4	2	2	1	02-Soybean_1	5.22
76	02-Soybean	Cluster 2	8	GOI8	3.65	0.79	0.69	8.1	Cellulase	Cellobiohydrolase (reducing end)	4	2	2	1	02-Soybean_1	3.65
77	02-Soybean	Cluster 2	17	GOI17	6.5	-0.81	1.3	902.15	Arabinofuranosidase	Abf-B1 - GH54	1	2	2	1	02-Soybean_1	6.5
78	02-Soybean	Cluster 2	18	GOI18	3.41	-1.57	2.73	22.97	Arabinofuranosidase	?-1,4-xylosidase/?-arabinofuranosidase	1	2	2	1	02-Soybean_1	3.41
79	02-Soybean	Cluster 2	19	GOI19	1.88	-1.55	0.59	3.79	Arabinofuranosidase	?-l-arabinofuranosidase	1	2	2	1	02-Soybean_1	1.88
80	02-Soybean	Cluster 2	20	GOI20	4.62	-3.4	-2.46	301.53	Arabinofuranosidase	?-l-arabinofuranosidase	1	2	2	1	02-Soybean_1	4.62
81	02-Soybean	Cluster 2	21	GOI21					Arabinofuranosidase	?-l-arabinofuranosidase	1	2	2	1	02-Soybean_1
82	02-Soybean	Cluster 2	23	GOI23	2.73	0.08	4.64	41.37	Hemicellulase backbone	XynC - GH11	5	2	2	1	02-Soybean_1	2.73
83	02-Soybean	Cluster 2	28	GOI28	5.38	0.04	2.79	33.32	Hemicellulase backbone	XynH GH11	5	2	2	1	02-Soybean_1	5.38
84	02-Soybean	Cluster 2	35	GOI35	5.62	-3.45	1.02	916.33	beta-xylosidase	GH43	3	2	2	1	02-Soybean_1	5.62
85	02-Soybean	Cluster 2	36	GOI36	1.53	-3.87	2.64	30.84	beta-xylosidase	?-xylosidase	3	2	2	1	02-Soybean_1	1.53
86	02-Soybean	Cluster 2	41	GOI41	4.29	-0.29	-0.58	9102.35	Auxiliary activity	Hydrophobin	2	2	2	1	02-Soybean_1	4.29
87	02-Soybean	Cluster 2	42	GOI42	5.35	-1.83	-1.47	441.87	Auxiliary activity	Hydrophobin	2	2	2	1	02-Soybean_1	5.35
88	02-Soybean	Cluster 2	51	GOI51	1.56	2.81	1.55	10.07	Pectinase	Xylogalacturonan hydrolase	6	2	2	1	02-Soybean_1	1.56
89	02-Soybean	Cluster 2	52	GOI52	6.07	-0.13	0.54	40.57	Pectinase	?-l-rhamnosidase	6	2	2	1	02-Soybean_1	6.07
90	02-Soybean	Cluster 2	54	GOI54	5.69	-0.34	-0.84	530.88	Side chain hydrolase	?-galactosidase	7	2	2	1	02-Soybean_1	5.69
91	02-Soybean	Cluster 2	58	GOI58	8.21	-1.22	0.08	259.88	Side chain hydrolase	Acetyl05-Xylan esterase	7	2	2	1	02-Soybean_1	8.21
92	02-Soybean	Cluster 2	56	GOI56	-0.68	-3.53	-0.21	27.86	Side chain hydrolase	?-glucuronidase	7	2	2	1	02-Soybean_1	-0.68
93	02-Soybean	Cluster 2	61	GOI61				11.13	Side chain hydrolase	Pectinesterase	7	2	2	1	02-Soybean_1
94	02-Soybean	Cluster 3	12	GOI12	7.04	2.94	5	106.26	Arabinofuranosidase	abf62a - GH62	1	3	2	1	02-Soybean_1	7.04
95	02-Soybean	Cluster 3	13	GOI13	7.27	-2.29	1.6	141.11	Arabinofuranosidase	abfA1 - GH51	1	3	2	1	02-Soybean_1	7.27
96	02-Soybean	Cluster 3	27	GOI27	4.02			11.53	Hemicellulase backbone	XynG GH11	5	3	2	1	02-Soybean_1	4.02
97	02-Soybean	Cluster 3	31	GOI31	7.07	-2.71	0.48	64.79	beta-xylosidase	?-xylosidase - GH3	3	3	2	1	02-Soybean_1	7.07
98	02-Soybean	Cluster 3	33	GOI33	4.84	-3.13	0.05	178.58	beta-xylosidase	?-xylosidase - GH43	3	3	2	1	02-Soybean_1	4.84
99	02-Soybean	Cluster 3	37	GOI37	7.61	-1.58	1.51	133.48	beta-xylosidase	?-xylosidase	3	3	2	1	02-Soybean_1	7.61
100	02-Soybean	Cluster 3	49	GOI49	6.63	2.25	-0.19	45.86	Pectinase	Exopolygalacturonase	6	3	2	1	02-Soybean_1	6.63
101	02-Soybean	Cluster 3	50	GOI50	8.73	3.66	-0.09	157.31	Pectinase	Exopolygalacturonase	6	3	2	1	02-Soybean_1	8.73
102	02-Soybean	Cluster 3	53	GOI53	8.29	2.09	0.2	14.61	Pectinase	?-l-rhamnosidase	6	3	2	1	02-Soybean_1	8.29
103	02-Soybean	Cluster 3	55	GOI55	2.82	-3.04	0.13	12.66	Side chain hydrolase	?-glucuronidase	7	3	2	1	02-Soybean_1	2.82
104	02-Soybean	Cluster 3	59	GOI59	8.28	-1.43	-0.59	55.26	Side chain hydrolase	Carboxylesterase	7	3	2	1	02-Soybean_1	8.28
105	02-Soybean	Cluster 3	60	GOI60	7.99	-1.81	1.25	33.99	Side chain hydrolase	Carboxylesterase	7	3	2	1	02-Soybean_1	7.99
106	02-Soybean	Cluster 4	1	GOI1	5.96	-0.2	0.29	1635.6	Cellulase	?-glucosidase - GH1	4	4	2	1	02-Soybean_1	5.96
107	02-Soybean	Cluster 4	14	GOI14	9.45	0.9	2.35	942.24	Arabinofuranosidase	Abf62b	1	4	2	1	02-Soybean_1	9.45
108	02-Soybean	Cluster 4	15	GOI15	11.74	-3.15	0.35	1764.86	Arabinofuranosidase	Abf62c	1	4	2	1	02-Soybean_1	11.74
109	02-Soybean	Cluster 4	16	GOI16	10.78	-1	1.23	1019.24	Arabinofuranosidase	Abf-B2 - GH54	1	4	2	1	02-Soybean_1	10.78
110	02-Soybean	Cluster 4	29	GOI29	8.17	0.93	0.9	805.1	Hemicellulase backbone	XynI GH11	5	4	2	1	02-Soybean_1	8.17
111	02-Soybean	Cluster 4	30	GOI30	8.61	-1.88	-1.01	864.13	Hemicellulase backbone	?-1,4-endomannanase	5	4	2	1	02-Soybean_1	8.61
112	02-Soybean	Cluster 4	32	GOI32	10.1	-1.39	1.11	248.03	beta-xylosidase	?-xylosidase - GH43	3	4	2	1	02-Soybean_1	10.1
113	02-Soybean	Cluster 4	34	GOI34	10.91	0.5	2.34	207.71	beta-xylosidase	GH43	3	4	2	1	02-Soybean_1	10.91
114	02-Soybean	Cluster 4	38	GOI38	7.72	-0.39	-0.09	3556.89	Auxiliary activity	GH61	2	4	2	1	02-Soybean_1	7.72
115	02-Soybean	Cluster 4	44	GOI44	8.7	4.51	1.71	351.82	Pectinase	Polygalacturonase - GH28	6	4	2	1	02-Soybean_1	8.7
116	02-Soybean	Cluster 4	46	GOI46	7.69	5.04	5.78	149.03	Pectinase	Pectin Lyase	6	4	2	1	02-Soybean_1	7.69
117	02-Soybean	Cluster 4	48	GOI48	10.72	2.36	-1.04	462.74	Pectinase	Endopolygalacturonase	6	4	2	1	02-Soybean_1	10.72
118	02-Soybean	Cluster 5	22	GOI22	8.12	-2.6	0.25	1861.96	Hemicellulase backbone	XynB - GH11	5	5	2	1	02-Soybean_1	8.12
119	02-Soybean	Cluster 5	24	GOI24	14.8	-4.19	0.37	2116.77	Hemicellulase backbone	XynD - GH10	5	5	2	1	02-Soybean_1	14.8
120	02-Soybean	Cluster 5	25	GOI25	10.67	-6.14		320.8	Hemicellulase backbone	XynE - GH11	5	5	2	1	02-Soybean_1	10.67
121	02-Soybean	Cluster 5	26	GOI26	10.61	-3.18	2.32	1604.56	Hemicellulase backbone	XynF GH11	5	5	2	1	02-Soybean_1	10.61
122	02-Soybean	Cluster 5	45	GOI45	10.69	1.77	0.06	185	Pectinase	Galactanase - GH53	6	5	2	1	02-Soybean_1	10.69
123	02-Soybean	Cluster 5	47	GOI47	9.91	1.25	0.2	175.94	Pectinase	Endorhamnogalacturonase	6	5	2	1	02-Soybean_1	9.91
124	02-Soybean	Cluster 5	57	GOI57	10.56	-1.82	0.99	236.98	Side chain hydrolase	Acetyl05-Xylan esterase	7	5	2	1	02-Soybean_1	10.56
125	02-Soybean	Cluster 5	62	GOI62	10.29	-4.12	1.41	153.28	Side chain hydrolase	Acetyl05-Xylan esterase	7	5	2	1	02-Soybean_1	10.29
126	03-Fermentation	Cluster 1	2	GOI2	17.89		-0.22	193500	Cellulase	CbhII - GH6	4	1	3	1	03-Fermentation_1	17.89
127	03-Fermentation	Cluster 1	3	GOI3	16.4		0.01	77106.8	Cellulase	CbhI - GH7	4	1	3	1	03-Fermentation_1	16.4
128	03-Fermentation	Cluster 1	4	GOI4	15.71		-0.3	3146.07	Cellulase	?-glucosidase	4	1	3	1	03-Fermentation_1	15.71
129	03-Fermentation	Cluster 1	5	GOI5	14.15			17291.6	Cellulase	?-1,4-endoglucanase	4	1	3	1	03-Fermentation_1	14.15
130	03-Fermentation	Cluster 1	6	GOI6	15.15		-0.47	2371.92	Cellulase	?-1,4-endoglucanase	4	1	3	1	03-Fermentation_1	15.15
131	03-Fermentation	Cluster 1	9	GOI9	13.95		-0.4	16855.7	Cellulase	?-1,4-endoglucanase	4	1	3	1	03-Fermentation_1	13.95
132	03-Fermentation	Cluster 1	10	GOI10	12.51		-0.24	17336.1	Cellulase	?-1,4-endoglucanase	4	1	3	1	03-Fermentation_1	12.51
133	03-Fermentation	Cluster 1	11	GOI11	16.33		-0.46	3341.58	Cellulase	Endoglucanse	4	1	3	1	03-Fermentation_1	16.33
134	03-Fermentation	Cluster 1	39	GOI39	14.82		-0.05	2164.38	Auxiliary activity	Hydrophobin	2	1	3	1	03-Fermentation_1	14.82
135	03-Fermentation	Cluster 1	40	GOI40	17.89		-0.27	31251.3	Auxiliary activity	Swollenin	2	1	3	1	03-Fermentation_1	17.89
136	03-Fermentation	Cluster 1	43	GOI43	17.78		-0.06	15442.2	Auxiliary activity	Swollenin	2	1	3	1	03-Fermentation_1	17.78
137	03-Fermentation	Cluster 2	7	GOI7	7.57		-1.71	1367.18	Cellulase	?-1,4-endoglucanase	4	2	3	1	03-Fermentation_1	7.57
138	03-Fermentation	Cluster 2	8	GOI8	2.85		-0.21	2.33	Cellulase	Cellobiohydrolase (reducing end)	4	2	3	1	03-Fermentation_1	2.85
139	03-Fermentation	Cluster 2	17	GOI17	0.57		-0.21	31.23	Arabinofuranosidase	Abf-B1 - GH54	1	2	3	1	03-Fermentation_1	0.57
140	03-Fermentation	Cluster 2	18	GOI18	4.2		1.71	90.28	Arabinofuranosidase	?-1,4-xylosidase/?-arabinofuranosidase	1	2	3	1	03-Fermentation_1	4.2
141	03-Fermentation	Cluster 2	19	GOI19	1.83		-0.81	5.13	Arabinofuranosidase	?-l-arabinofuranosidase	1	2	3	1	03-Fermentation_1	1.83
142	03-Fermentation	Cluster 2	20	GOI20	-1.19		0.48	21.86	Arabinofuranosidase	?-l-arabinofuranosidase	1	2	3	1	03-Fermentation_1	-1.19
143	03-Fermentation	Cluster 2	21	GOI21	4.53		0.2	15.64	Arabinofuranosidase	?-l-arabinofuranosidase	1	2	3	1	03-Fermentation_1	4.53
144	03-Fermentation	Cluster 2	23	GOI23	5.26		5.72	412.05	Hemicellulase backbone	XynC - GH11	5	2	3	1	03-Fermentation_1	5.26
145	03-Fermentation	Cluster 2	28	GOI28	4.57		3.19	399.92	Hemicellulase backbone	XynH GH11	5	2	3	1	03-Fermentation_1	4.57
146	03-Fermentation	Cluster 2	35	GOI35	5.16		1.17	1170.37	beta-xylosidase	GH43	3	2	3	1	03-Fermentation_1	5.16
147	03-Fermentation	Cluster 2	36	GOI36	6.44		0.88	155.72	beta-xylosidase	?-xylosidase	3	2	3	1	03-Fermentation_1	6.44
148	03-Fermentation	Cluster 2	41	GOI41	6.41		0.37	2961.03	Auxiliary activity	Hydrophobin	2	2	3	1	03-Fermentation_1	6.41
149	03-Fermentation	Cluster 2	42	GOI42	6.04		0.3	1350.23	Auxiliary activity	Hydrophobin	2	2	3	1	03-Fermentation_1	6.04
150	03-Fermentation	Cluster 2	51	GOI51	-1.23		0.66	2.23	Pectinase	Xylogalacturonan hydrolase	6	2	3	1	03-Fermentation_1	-1.23
151	03-Fermentation	Cluster 2	52	GOI52	4.28		1.76	27.82	Pectinase	?-l-rhamnosidase	6	2	3	1	03-Fermentation_1	4.28
152	03-Fermentation	Cluster 2	54	GOI54	4.45		0.02	745.64	Side chain hydrolase	?-galactosidase	7	2	3	1	03-Fermentation_1	4.45
153	03-Fermentation	Cluster 2	58	GOI58	4.14		-0.01	745.98	Side chain hydrolase	Acetyl05-Xylan esterase	7	2	3	1	03-Fermentation_1	4.14
154	03-Fermentation	Cluster 2	56	GOI56	2.53		1.03	102.85	Side chain hydrolase	?-glucuronidase	7	2	3	1	03-Fermentation_1	2.53
155	03-Fermentation	Cluster 2	61	GOI61	2.63		2.53	1.03	Side chain hydrolase	Pectinesterase	7	2	3	1	03-Fermentation_1	2.63
156	03-Fermentation	Cluster 3	12	GOI12	9.77		2.51	1370.07	Arabinofuranosidase	abf62a - GH62	1	3	3	1	03-Fermentation_1	9.77
157	03-Fermentation	Cluster 3	13	GOI13	6.43		1.99	325.56	Arabinofuranosidase	abfA1 - GH51	1	3	3	1	03-Fermentation_1	6.43
158	03-Fermentation	Cluster 3	27	GOI27				252.03	Hemicellulase backbone	XynG GH11	5	3	3	1	03-Fermentation_1
159	03-Fermentation	Cluster 3	31	GOI31	7.45		0.72	147.25	beta-xylosidase	?-xylosidase - GH3	3	3	3	1	03-Fermentation_1	7.45
160	03-Fermentation	Cluster 3	33	GOI33	7.27		0.67	847.67	beta-xylosidase	?-xylosidase - GH43	3	3	3	1	03-Fermentation_1	7.27
161	03-Fermentation	Cluster 3	37	GOI37	4.86		4.59	40.6	beta-xylosidase	?-xylosidase	3	3	3	1	03-Fermentation_1	4.86
162	03-Fermentation	Cluster 3	49	GOI49				1.58	Pectinase	Exopolygalacturonase	6	3	3	1	03-Fermentation_1
163	03-Fermentation	Cluster 3	50	GOI50	3.84		2.67	2.69	Pectinase	Exopolygalacturonase	6	3	3	1	03-Fermentation_1	3.84
164	03-Fermentation	Cluster 3	53	GOI53	4.69		2.3	4.36	Pectinase	?-l-rhamnosidase	6	3	3	1	03-Fermentation_1	4.69
165	03-Fermentation	Cluster 3	55	GOI55	5.47		0.76	98.42	Side chain hydrolase	?-glucuronidase	7	3	3	1	03-Fermentation_1	5.47
166	03-Fermentation	Cluster 3	59	GOI59	5.35		0.64	92.69	Side chain hydrolase	Carboxylesterase	7	3	3	1	03-Fermentation_1	5.35
167	03-Fermentation	Cluster 3	60	GOI60	4.78		2.57	16.27	Side chain hydrolase	Carboxylesterase	7	3	3	1	03-Fermentation_1	4.78
168	03-Fermentation	Cluster 4	1	GOI1	7.85		0.59	12172.5	Cellulase	?-glucosidase - GH1	4	4	3	1	03-Fermentation_1	7.85
169	03-Fermentation	Cluster 4	14	GOI14	6.6		1.16	4907.57	Arabinofuranosidase	Abf62b	1	4	3	1	03-Fermentation_1	6.6
170	03-Fermentation	Cluster 4	15	GOI15	11.62		1.3	4036.52	Arabinofuranosidase	Abf62c	1	4	3	1	03-Fermentation_1	11.62
171	03-Fermentation	Cluster 4	16	GOI16	9.7		-0.54	723.84	Arabinofuranosidase	Abf-B2 - GH54	1	4	3	1	03-Fermentation_1	9.7
172	03-Fermentation	Cluster 4	29	GOI29	9.82		0.76	6574.16	Hemicellulase backbone	XynI GH11	5	4	3	1	03-Fermentation_1	9.82
173	03-Fermentation	Cluster 4	30	GOI30	10.23		-1.01	2488.43	Hemicellulase backbone	?-1,4-endomannanase	5	4	3	1	03-Fermentation_1	10.23
174	03-Fermentation	Cluster 4	32	GOI32	11.62		0.56	461.46	beta-xylosidase	?-xylosidase - GH43	3	4	3	1	03-Fermentation_1	11.62
175	03-Fermentation	Cluster 4	34	GOI34	11.86		1.82	686.91	beta-xylosidase	GH43	3	4	3	1	03-Fermentation_1	11.86
176	03-Fermentation	Cluster 4	38	GOI38	7.99		-0.22	17016.5	Auxiliary activity	GH61	2	4	3	1	03-Fermentation_1	7.99
177	03-Fermentation	Cluster 4	44	GOI44	8.39		2.48	269.73	Pectinase	Polygalacturonase - GH28	6	4	3	1	03-Fermentation_1	8.39
178	03-Fermentation	Cluster 4	46	GOI46	7.64		4.26	57.64	Pectinase	Pectin Lyase	6	4	3	1	03-Fermentation_1	7.64
179	03-Fermentation	Cluster 4	48	GOI48	8.75		-1.81	194.95	Pectinase	Endopolygalacturonase	6	4	3	1	03-Fermentation_1	8.75
180	03-Fermentation	Cluster 5	22	GOI22	11.97		0.28	46407.4	Hemicellulase backbone	XynB - GH11	5	5	3	1	03-Fermentation_1	11.97
181	03-Fermentation	Cluster 5	24	GOI24	16.79		0.25	33304.2	Hemicellulase backbone	XynD - GH10	5	5	3	1	03-Fermentation_1	16.79
182	03-Fermentation	Cluster 5	25	GOI25	16.81		1.28	5783.37	Hemicellulase backbone	XynE - GH11	5	5	3	1	03-Fermentation_1	16.81
183	03-Fermentation	Cluster 5	26	GOI26	12.79		0.99	54898.9	Hemicellulase backbone	XynF GH11	5	5	3	1	03-Fermentation_1	12.79
184	03-Fermentation	Cluster 5	45	GOI45	14.34		0.88	821.18	Pectinase	Galactanase - GH53	6	5	3	1	03-Fermentation_1	14.34
185	03-Fermentation	Cluster 5	47	GOI47	16.05		-0.13	2047.83	Pectinase	Endorhamnogalacturonase	6	5	3	1	03-Fermentation_1	16.05
186	03-Fermentation	Cluster 5	57	GOI57	13.44		0.95	2113.91	Side chain hydrolase	Acetyl05-Xylan esterase	7	5	3	1	03-Fermentation_1	13.44
187	03-Fermentation	Cluster 5	62	GOI62	15.98		0.07	9677.29	Side chain hydrolase	Acetyl05-Xylan esterase	7	5	3	1	03-Fermentation_1	15.98
188	04-Avicel	Cluster 1	2	GOI2	11.29	-0.95	-0.08	66858.3	Cellulase	CbhII - GH6	4	1	4	1	04-Avicel_1	11.29
189	04-Avicel	Cluster 1	3	GOI3	11.04	-1.35	0.05	34709.1	Cellulase	CbhI - GH7	4	1	4	1	04-Avicel_1	11.04
190	04-Avicel	Cluster 1	4	GOI4	10.35	-1.25	-0.04	2325.81	Cellulase	?-glucosidase	4	1	4	1	04-Avicel_1	10.35
191	04-Avicel	Cluster 1	5	GOI5	11.6	-1.36	0.07	10083.8	Cellulase	?-1,4-endoglucanase	4	1	4	1	04-Avicel_1	11.6
192	04-Avicel	Cluster 1	6	GOI6	8.07	-1.57	1.13	612.44	Cellulase	?-1,4-endoglucanase	4	1	4	1	04-Avicel_1	8.07
193	04-Avicel	Cluster 1	9	GOI9	9.75	-1.27	0.76	3137.73	Cellulase	?-1,4-endoglucanase	4	1	4	1	04-Avicel_1	9.75
194	04-Avicel	Cluster 1	10	GOI10	10.17	-0.62	0.31	5462.46	Cellulase	?-1,4-endoglucanase	4	1	4	1	04-Avicel_1	10.17
195	04-Avicel	Cluster 1	11	GOI11	10.72	-1.24	0.29	1180.17	Cellulase	Endoglucanse	4	1	4	1	04-Avicel_1	10.72
196	04-Avicel	Cluster 1	39	GOI39	-1.27	1.36	2.77	1.3	Auxiliary activity	Hydrophobin	2	1	4	1	04-Avicel_1	-1.27
197	04-Avicel	Cluster 1	40	GOI40	10.77	-0.68	0.89	5666.99	Auxiliary activity	Swollenin	2	1	4	1	04-Avicel_1	10.77
198	04-Avicel	Cluster 1	43	GOI43	9.96	-1.43	1.48	2646.27	Auxiliary activity	Swollenin	2	1	4	1	04-Avicel_1	9.96
199	04-Avicel	Cluster 2	7	GOI7	7.14	-1.27	0.18	611.53	Cellulase	?-1,4-endoglucanase	4	2	4	1	04-Avicel_1	7.14
200	04-Avicel	Cluster 2	8	GOI8	-0.19	1.98	1.78	15.35	Cellulase	Cellobiohydrolase (reducing end)	4	2	4	1	04-Avicel_1	-0.19
201	04-Avicel	Cluster 2	17	GOI17	0.29	-0.2	-0.49	35.72	Arabinofuranosidase	Abf-B1 - GH54	1	2	4	1	04-Avicel_1	0.29
202	04-Avicel	Cluster 2	18	GOI18	1.1	-0.75	2.4	9.68	Arabinofuranosidase	?-1,4-xylosidase/?-arabinofuranosidase	1	2	4	1	04-Avicel_1	1.1
203	04-Avicel	Cluster 2	19	GOI19	4.06	-0.22	-0.24	31.74	Arabinofuranosidase	?-l-arabinofuranosidase	1	2	4	1	04-Avicel_1	4.06
204	04-Avicel	Cluster 2	20	GOI20	2.19	-0.34	-2.09	91.6	Arabinofuranosidase	?-l-arabinofuranosidase	1	2	4	1	04-Avicel_1	2.19
205	04-Avicel	Cluster 2	21	GOI21	1.6	-0.12	-0.33	3.06	Arabinofuranosidase	?-l-arabinofuranosidase	1	2	4	1	04-Avicel_1	1.6
206	04-Avicel	Cluster 2	23	GOI23	2.15	-1.3	4.7	68.2	Hemicellulase backbone	XynC - GH11	5	2	4	1	04-Avicel_1	2.15
207	04-Avicel	Cluster 2	28	GOI28	1.7	0.95	1.4	35.04	Hemicellulase backbone	XynH GH11	5	2	4	1	04-Avicel_1	1.7
208	04-Avicel	Cluster 2	35	GOI35	-0.04	-0.33	2.89	56	beta-xylosidase	GH43	3	2	4	1	04-Avicel_1	-0.04
209	04-Avicel	Cluster 2	36	GOI36	3.06	-3.34	-0.98	108.97	beta-xylosidase	?-xylosidase	3	2	4	1	04-Avicel_1	3.06
210	04-Avicel	Cluster 2	41	GOI41	3.16	-0.04	-0.03	4284.39	Auxiliary activity	Hydrophobin	2	2	4	1	04-Avicel_1	3.16
211	04-Avicel	Cluster 2	42	GOI42	2.21	0.91	0.23	197.09	Auxiliary activity	Hydrophobin	2	2	4	1	04-Avicel_1	2.21
212	04-Avicel	Cluster 2	51	GOI51	2.08	-1.4	0.27	20.05	Pectinase	Xylogalacturonan hydrolase	6	2	4	1	04-Avicel_1	2.08
213	04-Avicel	Cluster 2	52	GOI52	3.64	-1.33	1.24	34.92	Pectinase	?-l-rhamnosidase	6	2	4	1	04-Avicel_1	3.64
214	04-Avicel	Cluster 2	54	GOI54	5.29	-1.44	-0.39	2072.16	Side chain hydrolase	?-galactosidase	7	2	4	1	04-Avicel_1	5.29
215	04-Avicel	Cluster 2	58	GOI58	5.55	0.25	-0.92	527.74	Side chain hydrolase	Acetyl05-Xylan esterase	7	2	4	1	04-Avicel_1	5.55
216	04-Avicel	Cluster 2	56	GOI56	0.36	-2.99	-0.45	235.05	Side chain hydrolase	?-glucuronidase	7	2	4	1	04-Avicel_1	0.36
217	04-Avicel	Cluster 2	61	GOI61	6.31	-4.69	1.56	6.86	Side chain hydrolase	Pectinesterase	7	2	4	1	04-Avicel_1	6.31
218	04-Avicel	Cluster 3	12	GOI12	4.79	-0.31	3.74	29.82	Arabinofuranosidase	abf62a - GH62	1	3	4	1	04-Avicel_1	4.79
219	04-Avicel	Cluster 3	13	GOI13	1.99	-1.03	1.82	25.42	Arabinofuranosidase	abfA1 - GH51	1	3	4	1	04-Avicel_1	1.99
220	04-Avicel	Cluster 3	27	GOI27	3.35			9.09	Hemicellulase backbone	XynG GH11	5	3	4	1	04-Avicel_1	3.35
221	04-Avicel	Cluster 3	31	GOI31	4.74	-1.2	0.15	40.55	beta-xylosidase	?-xylosidase - GH3	3	3	4	1	04-Avicel_1	4.74
222	04-Avicel	Cluster 3	33	GOI33	4.44	-3.37	-0.34	238.05	beta-xylosidase	?-xylosidase - GH43	3	3	4	1	04-Avicel_1	4.44
223	04-Avicel	Cluster 3	37	GOI37	3.09	-0.88	3.28	15.41	beta-xylosidase	?-xylosidase	3	3	4	1	04-Avicel_1	3.09
224	04-Avicel	Cluster 3	49	GOI49	3.74	0.63	0.01	9.05	Pectinase	Exopolygalacturonase	6	3	4	1	04-Avicel_1	3.74
225	04-Avicel	Cluster 3	50	GOI50	6.44	-2.18	0.7	20.79	Pectinase	Exopolygalacturonase	6	3	4	1	04-Avicel_1	6.44
226	04-Avicel	Cluster 3	53	GOI53	4.2	1.39	0.77	4.45	Pectinase	?-l-rhamnosidase	6	3	4	1	04-Avicel_1	4.2
227	04-Avicel	Cluster 3	55	GOI55	1.71	-1.8	-0.3	19.75	Side chain hydrolase	?-glucuronidase	7	3	4	1	04-Avicel_1	1.71
228	04-Avicel	Cluster 3	59	GOI59	6.43	-2.39	0.36	71.62	Side chain hydrolase	Carboxylesterase	7	3	4	1	04-Avicel_1	6.43
229	04-Avicel	Cluster 3	60	GOI60	6.74	-2.48	1.91	56.71	Side chain hydrolase	Carboxylesterase	7	3	4	1	04-Avicel_1	6.74
230	04-Avicel	Cluster 4	1	GOI1	7.38	-1.51	-0.09	17689.5	Cellulase	?-glucosidase - GH1	4	4	4	1	04-Avicel_1	7.38
231	04-Avicel	Cluster 4	14	GOI14	4.72	-0.87	3.15	266.82	Arabinofuranosidase	Abf62b	1	4	4	1	04-Avicel_1	4.72
232	04-Avicel	Cluster 4	15	GOI15	9.17	-1.95	1.23	590.06	Arabinofuranosidase	Abf62c	1	4	4	1	04-Avicel_1	9.17
233	04-Avicel	Cluster 4	16	GOI16	7.06	-0.72	0.48	147.78	Arabinofuranosidase	Abf-B2 - GH54	1	4	4	1	04-Avicel_1	7.06
234	04-Avicel	Cluster 4	29	GOI29	8.12	-1.03	1.15	2591.32	Hemicellulase backbone	XynI GH11	5	4	4	1	04-Avicel_1	8.12
235	04-Avicel	Cluster 4	30	GOI30	8.23	-1.8	0.19	3620.09	Hemicellulase backbone	?-1,4-endomannanase	5	4	4	1	04-Avicel_1	8.23
236	04-Avicel	Cluster 4	32	GOI32	5.41	-2.22	1.25	42.6	beta-xylosidase	?-xylosidase - GH43	3	4	4	1	04-Avicel_1	5.41
237	04-Avicel	Cluster 4	34	GOI34	7.54	-2.57	4.52	31.71	beta-xylosidase	GH43	3	4	4	1	04-Avicel_1	7.54
238	04-Avicel	Cluster 4	38	GOI38	7.58	-1.89	0.55	14033.9	Auxiliary activity	GH61	2	4	4	1	04-Avicel_1	7.58
239	04-Avicel	Cluster 4	44	GOI44	6.84	-1.58	0.96	410.59	Pectinase	Polygalacturonase - GH28	6	4	4	1	04-Avicel_1	6.84
240	04-Avicel	Cluster 4	46	GOI46	8.78	-3.27	1.39	176.85	Pectinase	Pectin Lyase	6	4	4	1	04-Avicel_1	8.78
241	04-Avicel	Cluster 4	48	GOI48	8.55	-2.69	0.54	412.65	Pectinase	Endopolygalacturonase	6	4	4	1	04-Avicel_1	8.55
242	04-Avicel	Cluster 5	22	GOI22	8.36	-2.46	-0.25	9575.01	Hemicellulase backbone	XynB - GH11	5	5	4	1	04-Avicel_1	8.36
243	04-Avicel	Cluster 5	24	GOI24	13.71	-3.84	1.46	1947.61	Hemicellulase backbone	XynD - GH10	5	5	4	1	04-Avicel_1	13.71
244	04-Avicel	Cluster 5	25	GOI25	3.63	-0.93	10.77	4.2	Hemicellulase backbone	XynE - GH11	5	5	4	1	04-Avicel_1	3.63
245	04-Avicel	Cluster 5	26	GOI26	7.42	-1.64	3.2	1020.13	Hemicellulase backbone	XynF GH11	5	5	4	1	04-Avicel_1	7.42
246	04-Avicel	Cluster 5	45	GOI45	8.72	-1.9	0.83	410.51	Pectinase	Galactanase - GH53	6	5	4	1	04-Avicel_1	8.72
247	04-Avicel	Cluster 5	47	GOI47	8.31	-2.12	0.34	226.19	Pectinase	Endorhamnogalacturonase	6	5	4	1	04-Avicel_1	8.31
248	04-Avicel	Cluster 5	57	GOI57	7.77	-1.85	3.05	142.85	Side chain hydrolase	Acetyl05-Xylan esterase	7	5	4	1	04-Avicel_1	7.77
249	04-Avicel	Cluster 5	62	GOI62	8.04	-1.25	2.69	152.66	Side chain hydrolase	Acetyl05-Xylan esterase	7	5	4	1	04-Avicel_1	8.04
250	05-Xylan	Cluster 1	2	GOI2	7.37	3.38	1.35	2220.08	Cellulase	CbhII - GH6	4	1	5	1	05-Xylan_1	7.37
251	05-Xylan	Cluster 1	3	GOI3	5.96	2.13	-0.01	486.14	Cellulase	CbhI - GH7	4	1	5	1	05-Xylan_1	5.96
252	05-Xylan	Cluster 1	4	GOI4	8.01	-0.44	-1.71	184.22	Cellulase	?-glucosidase	4	1	5	1	05-Xylan_1	8.01
253	05-Xylan	Cluster 1	5	GOI5	4.63	1.27	0.35	149.28	Cellulase	?-1,4-endoglucanase	4	1	5	1	05-Xylan_1	4.63
254	05-Xylan	Cluster 1	6	GOI6	2.95	0.42	2.19	42.96	Cellulase	?-1,4-endoglucanase	4	1	5	1	05-Xylan_1	2.95
255	05-Xylan	Cluster 1	9	GOI9	4.88	1.78	-1.11	79.39	Cellulase	?-1,4-endoglucanase	4	1	5	1	05-Xylan_1	4.88
256	05-Xylan	Cluster 1	10	GOI10	5.6	1.85	1.56	129.38	Cellulase	?-1,4-endoglucanase	4	1	5	1	05-Xylan_1	5.6
257	05-Xylan	Cluster 1	11	GOI11	5.3	2.91	0.74	15.12	Cellulase	Endoglucanse	4	1	5	1	05-Xylan_1	5.3
258	05-Xylan	Cluster 1	39	GOI39	0.69	-0.9	-1.18	4.39	Auxiliary activity	Hydrophobin	2	1	5	1	05-Xylan_1	0.69
259	05-Xylan	Cluster 1	40	GOI40	4.17	1.73	1.92	154.68	Auxiliary activity	Swollenin	2	1	5	1	05-Xylan_1	4.17
260	05-Xylan	Cluster 1	43	GOI43	4.37	0.79		29.01	Auxiliary activity	Swollenin	2	1	5	1	05-Xylan_1	4.37
261	05-Xylan	Cluster 2	7	GOI7	1.02	1.79	-0.75	14.92	Cellulase	?-1,4-endoglucanase	4	2	5	1	05-Xylan_1	1.02
262	05-Xylan	Cluster 2	8	GOI8	-2.71	4.4	1.93	1.98	Cellulase	Cellobiohydrolase (reducing end)	4	2	5	1	05-Xylan_1	-2.71
263	05-Xylan	Cluster 2	17	GOI17	0.92	3.11	-0.46	82.68	Arabinofuranosidase	Abf-B1 - GH54	1	2	5	1	05-Xylan_1	0.92
264	05-Xylan	Cluster 2	18	GOI18	4.9	-3.74	1.04	151.75	Arabinofuranosidase	?-1,4-xylosidase/?-arabinofuranosidase	1	2	5	1	05-Xylan_1	4.9
265	05-Xylan	Cluster 2	19	GOI19	1.72	1.24	-0.49	8.7	Arabinofuranosidase	?-l-arabinofuranosidase	1	2	5	1	05-Xylan_1	1.72
266	05-Xylan	Cluster 2	20	GOI20	1.45	-0.68	-0.36	70.63	Arabinofuranosidase	?-l-arabinofuranosidase	1	2	5	1	05-Xylan_1	1.45
267	05-Xylan	Cluster 2	21	GOI21	1	0.87	-0.02	2.77	Arabinofuranosidase	?-l-arabinofuranosidase	1	2	5	1	05-Xylan_1	1
268	05-Xylan	Cluster 2	23	GOI23	0.51	-0.12	3.95	34.2	Hemicellulase backbone	XynC - GH11	5	2	5	1	05-Xylan_1	0.51
269	05-Xylan	Cluster 2	28	GOI28	3.33	0.61	2.41	113.91	Hemicellulase backbone	XynH GH11	5	2	5	1	05-Xylan_1	3.33
270	05-Xylan	Cluster 2	35	GOI35	-0.1	1.38	4.08	58.4	beta-xylosidase	GH43	3	2	5	1	05-Xylan_1	-0.1
271	05-Xylan	Cluster 2	36	GOI36	7	-6.84	-1.54	2168.72	beta-xylosidase	?-xylosidase	3	2	5	1	05-Xylan_1	7
272	05-Xylan	Cluster 2	41	GOI41	0.7	0.99	1.15	3519.52	Auxiliary activity	Hydrophobin	2	2	5	1	05-Xylan_1	0.7
273	05-Xylan	Cluster 2	42	GOI42	1.22	0.96	0.71	140.15	Auxiliary activity	Hydrophobin	2	2	5	1	05-Xylan_1	1.22
274	05-Xylan	Cluster 2	51	GOI51	2.89	-2.13	-1.23	47.55	Pectinase	Xylogalacturonan hydrolase	6	2	5	1	05-Xylan_1	2.89
275	05-Xylan	Cluster 2	52	GOI52	4.46	-0.46	1.47	121.66	Pectinase	?-l-rhamnosidase	6	2	5	1	05-Xylan_1	4.46
276	05-Xylan	Cluster 2	54	GOI54	5.64	-0.9	0.66	1671.83	Side chain hydrolase	?-galactosidase	7	2	5	1	05-Xylan_1	5.64
277	05-Xylan	Cluster 2	58	GOI58	3.68	0.86	3.56	238.36	Side chain hydrolase	Acetyl05-Xylan esterase	7	2	5	1	05-Xylan_1	3.68
278	05-Xylan	Cluster 2	56	GOI56	3.46	-5.81	-1.96	2588.42	Side chain hydrolase	?-glucuronidase	7	2	5	1	05-Xylan_1	3.46
279	05-Xylan	Cluster 2	61	GOI61	2.21	-0.39	1.87	4.67	Side chain hydrolase	Pectinesterase	7	2	5	1	05-Xylan_1	2.21
280	05-Xylan	Cluster 3	12	GOI12	8.59	-1.28	1.32	581.86	Arabinofuranosidase	abf62a - GH62	1	3	5	1	05-Xylan_1	8.59
281	05-Xylan	Cluster 3	13	GOI13	6.75	-0.18	1.8	824.67	Arabinofuranosidase	abfA1 - GH51	1	3	5	1	05-Xylan_1	6.75
282	05-Xylan	Cluster 3	27	GOI27	7.3			179.63	Hemicellulase backbone	XynG GH11	5	3	5	1	05-Xylan_1	7.3
283	05-Xylan	Cluster 3	31	GOI31	7.69	-2.77	2.2	521.87	beta-xylosidase	?-xylosidase - GH3	3	3	5	1	05-Xylan_1	7.69
284	05-Xylan	Cluster 3	33	GOI33	7.65	-2.43	-1.02	3150.33	beta-xylosidase	?-xylosidase - GH43	3	3	5	1	05-Xylan_1	7.65
285	05-Xylan	Cluster 3	37	GOI37	5.91	-1.9	3.09	139.55	beta-xylosidase	?-xylosidase	3	3	5	1	05-Xylan_1	5.91
286	05-Xylan	Cluster 3	49	GOI49	9.61	-3.8	-0.75	581.02	Pectinase	Exopolygalacturonase	6	3	5	1	05-Xylan_1	9.61
287	05-Xylan	Cluster 3	50	GOI50	7.95	-1.36	-2.65	193.04	Pectinase	Exopolygalacturonase	6	3	5	1	05-Xylan_1	7.95
288	05-Xylan	Cluster 3	53	GOI53	11.03	-3.24	-0.71	330.43	Pectinase	?-l-rhamnosidase	6	3	5	1	05-Xylan_1	11.03
289	05-Xylan	Cluster 3	55	GOI55	5.91	-4.53	-1.44	473	Side chain hydrolase	?-glucuronidase	7	3	5	1	05-Xylan_1	5.91
290	05-Xylan	Cluster 3	59	GOI59	8.2	-2.91	0.41	436.61	Side chain hydrolase	Carboxylesterase	7	3	5	1	05-Xylan_1	8.2
291	05-Xylan	Cluster 3	60	GOI60	9.18	-3.27	1.97	235.87	Side chain hydrolase	Carboxylesterase	7	3	5	1	05-Xylan_1	9.18
292	05-Xylan	Cluster 4	1	GOI1	1.68	1.52	1.39	607.63	Cellulase	?-glucosidase - GH1	4	4	5	1	05-Xylan_1	1.68
293	05-Xylan	Cluster 4	14	GOI14	3.98	3.09	5.44	241.62	Arabinofuranosidase	Abf62b	1	4	5	1	05-Xylan_1	3.98
294	05-Xylan	Cluster 4	15	GOI15	4.23	3.66	4.22	93.93	Arabinofuranosidase	Abf62c	1	4	5	1	05-Xylan_1	4.23
295	05-Xylan	Cluster 4	16	GOI16	3.79	4.02	2.3	24.7	Arabinofuranosidase	Abf-B2 - GH54	1	4	5	1	05-Xylan_1	3.79
296	05-Xylan	Cluster 4	29	GOI29	4.12	1.84	4.63	225.24	Hemicellulase backbone	XynI GH11	5	4	5	1	05-Xylan_1	4.12
297	05-Xylan	Cluster 4	30	GOI30	1.95	1.99	0.81	71.87	Hemicellulase backbone	?-1,4-endomannanase	5	4	5	1	05-Xylan_1	1.95
298	05-Xylan	Cluster 4	32	GOI32	4.93	1.08	4.52	17.91	beta-xylosidase	?-xylosidase - GH43	3	4	5	1	05-Xylan_1	4.93
299	05-Xylan	Cluster 4	34	GOI34	3.11	0.95	4.18	3.14	beta-xylosidase	GH43	3	4	5	1	05-Xylan_1	3.11
300	05-Xylan	Cluster 4	38	GOI38	0.75	1.61	1.27	166.96	Auxiliary activity	GH61	2	4	5	1	05-Xylan_1	0.75
301	05-Xylan	Cluster 4	44	GOI44	5.1	1.05	-1.55	174.97	Pectinase	Polygalacturonase - GH28	6	4	5	1	05-Xylan_1	5.1
302	05-Xylan	Cluster 4	46	GOI46	5.44	0.51	1.74	21.75	Pectinase	Pectin Lyase	6	4	5	1	05-Xylan_1	5.44
303	05-Xylan	Cluster 4	48	GOI48	3.33	2.13	-2.92	21.73	Pectinase	Endopolygalacturonase	6	4	5	1	05-Xylan_1	3.33
304	05-Xylan	Cluster 5	22	GOI22	6.37	-2.84	2.24	3497.25	Hemicellulase backbone	XynB - GH11	5	5	5	1	05-Xylan_1	6.37
305	05-Xylan	Cluster 5	24	GOI24	11.36	-2.8	2.35	695.06	Hemicellulase backbone	XynD - GH10	5	5	5	1	05-Xylan_1	11.36
306	05-Xylan	Cluster 5	25	GOI25	6.81	-2.74	7.42	27.31	Hemicellulase backbone	XynE - GH11	5	5	5	1	05-Xylan_1	6.81
307	05-Xylan	Cluster 5	26	GOI26	11.42	-2.29	2.06	21977.9	Hemicellulase backbone	XynF GH11	5	5	5	1	05-Xylan_1	11.42
308	05-Xylan	Cluster 5	45	GOI45	5.54	1.17	3.11	84.28	Pectinase	Galactanase - GH53	6	5	5	1	05-Xylan_1	5.54
309	05-Xylan	Cluster 5	47	GOI47	4.06	0.46	0.06	27.45	Pectinase	Endorhamnogalacturonase	6	5	5	1	05-Xylan_1	4.06
310	05-Xylan	Cluster 5	57	GOI57	6.46	0.13	2.96	55.49	Side chain hydrolase	Acetyl05-Xylan esterase	7	5	5	1	05-Xylan_1	6.46
311	05-Xylan	Cluster 5	62	GOI62	7.16	-2.45	3.95	144.74	Side chain hydrolase	Acetyl05-Xylan esterase	7	5	5	1	05-Xylan_1	7.16
312	06-Xylose_0,2	Cluster 1	2	GOI2	-5.04	-1.52	1.43	39.87	Cellulase	CbhII - GH6	4	1	6	1	06-Xylose_0,2_1	-5.04
313	06-Xylose_0,2	Cluster 1	3	GOI3	-5.69	-0.94	0.71	11.18	Cellulase	CbhI - GH7	4	1	6	1	06-Xylose_0,2_1	-5.69
314	06-Xylose_0,2	Cluster 1	4	GOI4	-3.96	-0.09		3.21	Cellulase	?-glucosidase	4	1	6	1	06-Xylose_0,2_1	-3.96
315	06-Xylose_0,2	Cluster 1	5	GOI5	-2.02	-0.05	-0.12	31.12	Cellulase	?-1,4-endoglucanase	4	1	6	1	06-Xylose_0,2_1	-2.02
316	06-Xylose_0,2	Cluster 1	6	GOI6	-3.15	1.05	1.65	4.42	Cellulase	?-1,4-endoglucanase	4	1	6	1	06-Xylose_0,2_1	-3.15
317	06-Xylose_0,2	Cluster 1	9	GOI9	-3.96	-1.15	2.51	6.93	Cellulase	?-1,4-endoglucanase	4	1	6	1	06-Xylose_0,2_1	-3.96
318	06-Xylose_0,2	Cluster 1	10	GOI10	-2.08	-0.53	-0.73	37.18	Cellulase	?-1,4-endoglucanase	4	1	6	1	06-Xylose_0,2_1	-2.08
319	06-Xylose_0,2	Cluster 1	11	GOI11	-3.94	1.24	-0.45	1.2	Cellulase	Endoglucanse	4	1	6	1	06-Xylose_0,2_1	-3.94
320	06-Xylose_0,2	Cluster 1	39	GOI39	-4.07	-0.1		1.99	Auxiliary activity	Hydrophobin	2	1	6	1	06-Xylose_0,2_1	-4.07
321	06-Xylose_0,2	Cluster 1	40	GOI40	-3.74	0.6	0.58	3.09	Auxiliary activity	Swollenin	2	1	6	1	06-Xylose_0,2_1	-3.74
322	06-Xylose_0,2	Cluster 1	43	GOI43					Auxiliary activity	Swollenin	2	1	6	1	06-Xylose_0,2_1
323	06-Xylose_0,2	Cluster 2	7	GOI7	-1.51	-0.51	-1.06	118.9	Cellulase	?-1,4-endoglucanase	4	2	6	1	06-Xylose_0,2_1	-1.51
324	06-Xylose_0,2	Cluster 2	8	GOI8	-3.51	2.05	2.94	20.3	Cellulase	Cellobiohydrolase (reducing end)	4	2	6	1	06-Xylose_0,2_1	-3.51
325	06-Xylose_0,2	Cluster 2	17	GOI17	4.25	1.75	-2.38	7415.02	Arabinofuranosidase	Abf-B1 - GH54	1	2	6	1	06-Xylose_0,2_1	4.25
326	06-Xylose_0,2	Cluster 2	18	GOI18	4.57	-2.83	3.73	877.44	Arabinofuranosidase	?-1,4-xylosidase/?-arabinofuranosidase	1	2	6	1	06-Xylose_0,2_1	4.57
327	06-Xylose_0,2	Cluster 2	19	GOI19	2.98	-1.3	-1.93	162.37	Arabinofuranosidase	?-l-arabinofuranosidase	1	2	6	1	06-Xylose_0,2_1	2.98
328	06-Xylose_0,2	Cluster 2	20	GOI20	3	-2.85	-4.17	1408.84	Arabinofuranosidase	?-l-arabinofuranosidase	1	2	6	1	06-Xylose_0,2_1	3
329	06-Xylose_0,2	Cluster 2	21	GOI21	2.81	-1.9	-1.92	35.74	Arabinofuranosidase	?-l-arabinofuranosidase	1	2	6	1	06-Xylose_0,2_1	2.81
330	06-Xylose_0,2	Cluster 2	23	GOI23	1.58	-1.27	4.41	526.86	Hemicellulase backbone	XynC - GH11	5	2	6	1	06-Xylose_0,2_1	1.58
331	06-Xylose_0,2	Cluster 2	28	GOI28	0.89	-0.44	3.77	487.17	Hemicellulase backbone	XynH GH11	5	2	6	1	06-Xylose_0,2_1	0.89
332	06-Xylose_0,2	Cluster 2	35	GOI35	0.32	-0.27	2.51	672.96	beta-xylosidase	GH43	3	2	6	1	06-Xylose_0,2_1	0.32
333	06-Xylose_0,2	Cluster 2	36	GOI36	6.55	-8.27	-0.38	14966.7	beta-xylosidase	?-xylosidase	3	2	6	1	06-Xylose_0,2_1	6.55
334	06-Xylose_0,2	Cluster 2	41	GOI41	2.59	-1.33	-4.65	24558.3	Auxiliary activity	Hydrophobin	2	2	6	1	06-Xylose_0,2_1	2.59
335	06-Xylose_0,2	Cluster 2	42	GOI42	0.35	-0.33	-0.27	535.37	Auxiliary activity	Hydrophobin	2	2	6	1	06-Xylose_0,2_1	0.35
336	06-Xylose_0,2	Cluster 2	51	GOI51	2.24	-1.18	1.37	233.22	Pectinase	Xylogalacturonan hydrolase	6	2	6	1	06-Xylose_0,2_1	2.24
337	06-Xylose_0,2	Cluster 2	52	GOI52	3.18	-0.29	1.8	233.56	Pectinase	?-l-rhamnosidase	6	2	6	1	06-Xylose_0,2_1	3.18
338	06-Xylose_0,2	Cluster 2	54	GOI54	0.43	-1.79	-3.88	674.73	Side chain hydrolase	?-galactosidase	7	2	6	1	06-Xylose_0,2_1	0.43
339	06-Xylose_0,2	Cluster 2	58	GOI58	4.36	0.36	-2.59	624	Side chain hydrolase	Acetyl05-Xylan esterase	7	2	6	1	06-Xylose_0,2_1	4.36
340	06-Xylose_0,2	Cluster 2	56	GOI56	5.03	-6.49	-1.18	66267.8	Side chain hydrolase	?-glucuronidase	7	2	6	1	06-Xylose_0,2_1	5.03
341	06-Xylose_0,2	Cluster 2	61	GOI61	0.74	0.17	1.51	6.88	Side chain hydrolase	Pectinesterase	7	2	6	1	06-Xylose_0,2_1	0.74
342	06-Xylose_0,2	Cluster 3	12	GOI12	8.02	-3.38	5.04	3055.87	Arabinofuranosidase	abf62a - GH62	1	3	6	1	06-Xylose_0,2_1	8.02
343	06-Xylose_0,2	Cluster 3	13	GOI13	8.89	-1.95	0.45	28220.3	Arabinofuranosidase	abfA1 - GH51	1	3	6	1	06-Xylose_0,2_1	8.89
344	06-Xylose_0,2	Cluster 3	27	GOI27	6.66			2935.55	Hemicellulase backbone	XynG GH11	5	3	6	1	06-Xylose_0,2_1	6.66
345	06-Xylose_0,2	Cluster 3	31	GOI31	10.13	-5.35	-0.94	18708	beta-xylosidase	?-xylosidase - GH3	3	3	6	1	06-Xylose_0,2_1	10.13
346	06-Xylose_0,2	Cluster 3	33	GOI33	8.52	-2.42	0.82	44088.6	beta-xylosidase	?-xylosidase - GH43	3	3	6	1	06-Xylose_0,2_1	8.52
347	06-Xylose_0,2	Cluster 3	37	GOI37	6.5	-2.05	4.56	1467.4	beta-xylosidase	?-xylosidase	3	3	6	1	06-Xylose_0,2_1	6.5
348	06-Xylose_0,2	Cluster 3	49	GOI49	2.72	0.95	-0.67	57.25	Pectinase	Exopolygalacturonase	6	3	6	1	06-Xylose_0,2_1	2.72
349	06-Xylose_0,2	Cluster 3	50	GOI50	5.47	-2.02	-3.54	248.2	Pectinase	Exopolygalacturonase	6	3	6	1	06-Xylose_0,2_1	5.47
350	06-Xylose_0,2	Cluster 3	53	GOI53	4.09	0.85	0.3	51.01	Pectinase	?-l-rhamnosidase	6	3	6	1	06-Xylose_0,2_1	4.09
351	06-Xylose_0,2	Cluster 3	55	GOI55	7.48	-5.2	0.99	10869.1	Side chain hydrolase	?-glucuronidase	7	3	6	1	06-Xylose_0,2_1	7.48
352	06-Xylose_0,2	Cluster 3	59	GOI59	7.32	-5.51	0.1	1771.57	Side chain hydrolase	Carboxylesterase	7	3	6	1	06-Xylose_0,2_1	7.32
353	06-Xylose_0,2	Cluster 3	60	GOI60	4.28	-3.14	1.68	535.72	Side chain hydrolase	Carboxylesterase	7	3	6	1	06-Xylose_0,2_1	4.28
354	06-Xylose_0,2	Cluster 4	1	GOI1	1.3	0.12	-0.16	3945.38	Cellulase	?-glucosidase - GH1	4	4	6	1	06-Xylose_0,2_1	1.3
355	06-Xylose_0,2	Cluster 4	14	GOI14	3.63	-0.79	3.76	1018.06	Arabinofuranosidase	Abf62b	1	4	6	1	06-Xylose_0,2_1	3.63
356	06-Xylose_0,2	Cluster 4	15	GOI15	5.24	-1.53	-2.19	230.3	Arabinofuranosidase	Abf62c	1	4	6	1	06-Xylose_0,2_1	5.24
357	06-Xylose_0,2	Cluster 4	16	GOI16	4.03	-0.3	-3.9	200.96	Arabinofuranosidase	Abf-B2 - GH54	1	4	6	1	06-Xylose_0,2_1	4.03
358	06-Xylose_0,2	Cluster 4	29	GOI29	3.29	0.46	2.61	1024.19	Hemicellulase backbone	XynI GH11	5	4	6	1	06-Xylose_0,2_1	3.29
359	06-Xylose_0,2	Cluster 4	30	GOI30	0.16	-0.04	-1.7	141.7	Hemicellulase backbone	?-1,4-endomannanase	5	4	6	1	06-Xylose_0,2_1	0.16
360	06-Xylose_0,2	Cluster 4	32	GOI32	2.96	-2.5	3.44	74.87	beta-xylosidase	?-xylosidase - GH43	3	4	6	1	06-Xylose_0,2_1	2.96
361	06-Xylose_0,2	Cluster 4	34	GOI34	1.49	0.52	6.16	5.72	beta-xylosidase	GH43	3	4	6	1	06-Xylose_0,2_1	1.49
362	06-Xylose_0,2	Cluster 4	38	GOI38	0.58	-0.35	1.87	1189.41	Auxiliary activity	GH61	2	4	6	1	06-Xylose_0,2_1	0.58
363	06-Xylose_0,2	Cluster 4	44	GOI44	0.68	0.17	-1.69	57.26	Pectinase	Polygalacturonase - GH28	6	4	6	1	06-Xylose_0,2_1	0.68
364	06-Xylose_0,2	Cluster 4	46	GOI46	2.73	0.07	5.31	45.86	Pectinase	Pectin Lyase	6	4	6	1	06-Xylose_0,2_1	2.73
365	06-Xylose_0,2	Cluster 4	48	GOI48	0.36	-0.15	-1.13	25.71	Pectinase	Endopolygalacturonase	6	4	6	1	06-Xylose_0,2_1	0.36
366	06-Xylose_0,2	Cluster 5	22	GOI22	5.05	-5.72	2.42	9864.51	Hemicellulase backbone	XynB - GH11	5	5	6	1	06-Xylose_0,2_1	5.05
367	06-Xylose_0,2	Cluster 5	24	GOI24	12.41	-6.14	4.1	8622.46	Hemicellulase backbone	XynD - GH10	5	5	6	1	06-Xylose_0,2_1	12.41
368	06-Xylose_0,2	Cluster 5	25	GOI25	6.38	-2.55	7.14	182.17	Hemicellulase backbone	XynE - GH11	5	5	6	1	06-Xylose_0,2_1	6.38
369	06-Xylose_0,2	Cluster 5	26	GOI26	12.63	-2.77	0.81	357409	Hemicellulase backbone	XynF GH11	5	5	6	1	06-Xylose_0,2_1	12.63
370	06-Xylose_0,2	Cluster 5	45	GOI45	3.12	0.36	-0.61	94.75	Pectinase	Galactanase - GH53	6	5	6	1	06-Xylose_0,2_1	3.12
371	06-Xylose_0,2	Cluster 5	47	GOI47	-1.21	2.15	-0.5	40.97	Pectinase	Endorhamnogalacturonase	6	5	6	1	06-Xylose_0,2_1	-1.21
372	06-Xylose_0,2	Cluster 5	57	GOI57	5.23	-2.51	0.61	235.67	Side chain hydrolase	Acetyl05-Xylan esterase	7	5	6	1	06-Xylose_0,2_1	5.23
373	06-Xylose_0,2	Cluster 5	62	GOI62	4.05	-4.85	3.66	169.89	Side chain hydrolase	Acetyl05-Xylan esterase	7	5	6	1	06-Xylose_0,2_1	4.05
374	07-Xylose_1	Cluster 1	2	GOI2	-5.73	-2.56	-0.34	31.17	Cellulase	CbhII - GH6	4	1	7	1	07-Xylose_1_1	-5.73
375	07-Xylose_1	Cluster 1	3	GOI3	-4.94	-0.82	-0.02	29.53	Cellulase	CbhI - GH7	4	1	7	1	07-Xylose_1_1	-4.94
376	07-Xylose_1	Cluster 1	4	GOI4	-4.96	1.38		5.83	Cellulase	?-glucosidase	4	1	7	1	07-Xylose_1_1	-4.96
377	07-Xylose_1	Cluster 1	5	GOI5	-1.77	0.91	-0.1	26.75	Cellulase	?-1,4-endoglucanase	4	1	7	1	07-Xylose_1_1	-1.77
378	07-Xylose_1	Cluster 1	6	GOI6					Cellulase	?-1,4-endoglucanase	4	1	7	1	07-Xylose_1_1
379	07-Xylose_1	Cluster 1	9	GOI9	-3.59	-0.47	0.12	12.58	Cellulase	?-1,4-endoglucanase	4	1	7	1	07-Xylose_1_1	-3.59
380	07-Xylose_1	Cluster 1	10	GOI10	-2.64	0.67	-1.51	36.84	Cellulase	?-1,4-endoglucanase	4	1	7	1	07-Xylose_1_1	-2.64
381	07-Xylose_1	Cluster 1	11	GOI11					Cellulase	Endoglucanse	4	1	7	1	07-Xylose_1_1
382	07-Xylose_1	Cluster 1	39	GOI39	-2.73	-1.23	-2.79	8.64	Auxiliary activity	Hydrophobin	2	1	7	1	07-Xylose_1_1	-2.73
383	07-Xylose_1	Cluster 1	40	GOI40	-4.53	-2.13	-0.18	6.18	Auxiliary activity	Swollenin	2	1	7	1	07-Xylose_1_1	-4.53
384	07-Xylose_1	Cluster 1	43	GOI43	-4.46			14.34	Auxiliary activity	Swollenin	2	1	7	1	07-Xylose_1_1	-4.46
385	07-Xylose_1	Cluster 2	7	GOI7	-0.28	-0.66	-0.67	69.61	Cellulase	?-1,4-endoglucanase	4	2	7	1	07-Xylose_1_1	-0.28
386	07-Xylose_1	Cluster 2	8	GOI8	1.43	-0.21	0.65	84.56	Cellulase	Cellobiohydrolase (reducing end)	4	2	7	1	07-Xylose_1_1	1.43
387	07-Xylose_1	Cluster 2	17	GOI17	2.06	0.44	-0.85	1854.06	Arabinofuranosidase	Abf-B1 - GH54	1	2	7	1	07-Xylose_1_1	2.06
388	07-Xylose_1	Cluster 2	18	GOI18	2.25	-0.92	5.57	346.28	Arabinofuranosidase	?-1,4-xylosidase/?-arabinofuranosidase	1	2	7	1	07-Xylose_1_1	2.25
389	07-Xylose_1	Cluster 2	19	GOI19	2.63	-1.39	-1.49	194.36	Arabinofuranosidase	?-l-arabinofuranosidase	1	2	7	1	07-Xylose_1_1	2.63
390	07-Xylose_1	Cluster 2	20	GOI20	0.38	-1.79	-1.65	540.87	Arabinofuranosidase	?-l-arabinofuranosidase	1	2	7	1	07-Xylose_1_1	0.38
391	07-Xylose_1	Cluster 2	21	GOI21	0.47	0.06	0.72	11.23	Arabinofuranosidase	?-l-arabinofuranosidase	1	2	7	1	07-Xylose_1_1	0.47
392	07-Xylose_1	Cluster 2	23	GOI23	2.29	-1.56	1.68	1535.92	Hemicellulase backbone	XynC - GH11	5	2	7	1	07-Xylose_1_1	2.29
393	07-Xylose_1	Cluster 2	28	GOI28	-1.49	1.78	3.86	144.68	Hemicellulase backbone	XynH GH11	5	2	7	1	07-Xylose_1_1	-1.49
394	07-Xylose_1	Cluster 2	35	GOI35		0.85	1.21	746.8	beta-xylosidase	GH43	3	2	7	1	07-Xylose_1_1
395	07-Xylose_1	Cluster 2	36	GOI36	4.47	-5.84	0.95	3245.86	beta-xylosidase	?-xylosidase	3	2	7	1	07-Xylose_1_1	4.47
396	07-Xylose_1	Cluster 2	41	GOI41	1.54	0.01	-2.66	21640.7	Auxiliary activity	Hydrophobin	2	2	7	1	07-Xylose_1_1	1.54
397	07-Xylose_1	Cluster 2	42	GOI42	-0.17	0.14	0.42	647.36	Auxiliary activity	Hydrophobin	2	2	7	1	07-Xylose_1_1	-0.17
398	07-Xylose_1	Cluster 2	51	GOI51	1.69	-0.26	-0.23	185.32	Pectinase	Xylogalacturonan hydrolase	6	2	7	1	07-Xylose_1_1	1.69
399	07-Xylose_1	Cluster 2	52	GOI52	1.11	0.61	1.22	116.86	Pectinase	?-l-rhamnosidase	6	2	7	1	07-Xylose_1_1	1.11
400	07-Xylose_1	Cluster 2	54	GOI54	-1.79	-2.54	-2.87	215.36	Side chain hydrolase	?-galactosidase	7	2	7	1	07-Xylose_1_1	-1.79
401	07-Xylose_1	Cluster 2	58	GOI58	-2.02	0.5	-1.69	37.46	Side chain hydrolase	Acetyl05-Xylan esterase	7	2	7	1	07-Xylose_1_1	-2.02
402	07-Xylose_1	Cluster 2	56	GOI56	4.18	-6.86	-1.14	50306	Side chain hydrolase	?-glucuronidase	7	2	7	1	07-Xylose_1_1	4.18
403	07-Xylose_1	Cluster 2	61	GOI61	-2.53	3.26	-0.01	1	Side chain hydrolase	Pectinesterase	7	2	7	1	07-Xylose_1_1	-2.53
404	07-Xylose_1	Cluster 3	12	GOI12	5.73	-2.72	4.97	871.24	Arabinofuranosidase	abf62a - GH62	1	3	7	1	07-Xylose_1_1	5.73
405	07-Xylose_1	Cluster 3	13	GOI13	6.27	-4.25	2.47	4935.55	Arabinofuranosidase	abfA1 - GH51	1	3	7	1	07-Xylose_1_1	6.27
406	07-Xylose_1	Cluster 3	27	GOI27	7.45			1994.46	Hemicellulase backbone	XynG GH11	5	3	7	1	07-Xylose_1_1	7.45
407	07-Xylose_1	Cluster 3	31	GOI31	7.03	-4.85	1.26	2407.12	beta-xylosidase	?-xylosidase - GH3	3	3	7	1	07-Xylose_1_1	7.03
408	07-Xylose_1	Cluster 3	33	GOI33	8.48	-4.23	0.99	72255.5	beta-xylosidase	?-xylosidase - GH43	3	3	7	1	07-Xylose_1_1	8.48
409	07-Xylose_1	Cluster 3	37	GOI37	3.99	-2.72	5.64	416.73	beta-xylosidase	?-xylosidase	3	3	7	1	07-Xylose_1_1	3.99
410	07-Xylose_1	Cluster 3	49	GOI49	1.96	-0.36	-0.72	40.82	Pectinase	Exopolygalacturonase	6	3	7	1	07-Xylose_1_1	1.96
411	07-Xylose_1	Cluster 3	50	GOI50	3.48	-2.55	-3.5	66.8	Pectinase	Exopolygalacturonase	6	3	7	1	07-Xylose_1_1	3.48
412	07-Xylose_1	Cluster 3	53	GOI53	3.4	-0.28	0.6	35.3	Pectinase	?-l-rhamnosidase	6	3	7	1	07-Xylose_1_1	3.4
413	07-Xylose_1	Cluster 3	55	GOI55	7.16	-5.6	1.41	18223.1	Side chain hydrolase	?-glucuronidase	7	3	7	1	07-Xylose_1_1	7.16
414	07-Xylose_1	Cluster 3	59	GOI59	5.18	-3.14	1.65	443.67	Side chain hydrolase	Carboxylesterase	7	3	7	1	07-Xylose_1_1	5.18
415	07-Xylose_1	Cluster 3	60	GOI60	2.48	-4.69	1.1	135.24	Side chain hydrolase	Carboxylesterase	7	3	7	1	07-Xylose_1_1	2.48
416	07-Xylose_1	Cluster 4	1	GOI1	0.97	-0.52	-0.95	3998.12	Cellulase	?-glucosidase - GH1	4	4	7	1	07-Xylose_1_1	0.97
417	07-Xylose_1	Cluster 4	14	GOI14	2.63	-1.06	1.58	882.96	Arabinofuranosidase	Abf62b	1	4	7	1	07-Xylose_1_1	2.63
418	07-Xylose_1	Cluster 4	15	GOI15	2.71	-1	-1.72	59.18	Arabinofuranosidase	Abf62c	1	4	7	1	07-Xylose_1_1	2.71
419	07-Xylose_1	Cluster 4	16	GOI16	1.46	-0.46	-1.21	42.56	Arabinofuranosidase	Abf-B2 - GH54	1	4	7	1	07-Xylose_1_1	1.46
420	07-Xylose_1	Cluster 4	29	GOI29	1.84	-0.99	1.62	460.12	Hemicellulase backbone	XynI GH11	5	4	7	1	07-Xylose_1_1	1.84
421	07-Xylose_1	Cluster 4	30	GOI30	-0.4	0.05	-0.97	132.03	Hemicellulase backbone	?-1,4-endomannanase	5	4	7	1	07-Xylose_1_1	-0.4
422	07-Xylose_1	Cluster 4	32	GOI32	1.32	-2.52	4.32	33.55	beta-xylosidase	?-xylosidase - GH43	3	4	7	1	07-Xylose_1_1	1.32
423	07-Xylose_1	Cluster 4	34	GOI34	0.58	0.83	2.8	3.3	beta-xylosidase	GH43	3	4	7	1	07-Xylose_1_1	0.58
424	07-Xylose_1	Cluster 4	38	GOI38	0.17	0.25	1.12	1497.32	Auxiliary activity	GH61	2	4	7	1	07-Xylose_1_1	0.17
425	07-Xylose_1	Cluster 4	44	GOI44	0.79	-0.21	-1.34	100.28	Pectinase	Polygalacturonase - GH28	6	4	7	1	07-Xylose_1_1	0.79
426	07-Xylose_1	Cluster 4	46	GOI46	2.28	-1.16	3.02	33.95	Pectinase	Pectin Lyase	6	4	7	1	07-Xylose_1_1	2.28
427	07-Xylose_1	Cluster 4	48	GOI48	-0.56	-0.22	-0.93	14.95	Pectinase	Endopolygalacturonase	6	4	7	1	07-Xylose_1_1	-0.56
428	07-Xylose_1	Cluster 5	22	GOI22	4.57	-5.73	1.51	12686.9	Hemicellulase backbone	XynB - GH11	5	5	7	1	07-Xylose_1_1	4.57
429	07-Xylose_1	Cluster 5	24	GOI24	9.44	-4.47	5.09	1514.27	Hemicellulase backbone	XynD - GH10	5	5	7	1	07-Xylose_1_1	9.44
430	07-Xylose_1	Cluster 5	25	GOI25	3.75	-3.02	8.12	36.82	Hemicellulase backbone	XynE - GH11	5	5	7	1	07-Xylose_1_1	3.75
431	07-Xylose_1	Cluster 5	26	GOI26	8.48	-3.04	4.12	30049.2	Hemicellulase backbone	XynF GH11	5	5	7	1	07-Xylose_1_1	8.48
432	07-Xylose_1	Cluster 5	45	GOI45	2.29	-1.6	-0.81	20.05	Pectinase	Galactanase - GH53	6	5	7	1	07-Xylose_1_1	2.29
433	07-Xylose_1	Cluster 5	47	GOI47	-0.02	1.78	-0.58	25.03	Pectinase	Endorhamnogalacturonase	6	5	7	1	07-Xylose_1_1	-0.02
434	07-Xylose_1	Cluster 5	57	GOI57	3.8	-2.16	0.27	94.76	Side chain hydrolase	Acetyl05-Xylan esterase	7	5	7	1	07-Xylose_1_1	3.8
435	07-Xylose_1	Cluster 5	62	GOI62	3.45	-3.36	2.39	273.16	Side chain hydrolase	Acetyl05-Xylan esterase	7	5	7	1	07-Xylose_1_1	3.45
436	08-Cellobiose	Cluster 1	2	GOI2	1.16	2.28	0.8	15190.2	Cellulase	CbhII - GH6	4	1	8	1	08-Cellobiose_1	1.16
437	08-Cellobiose	Cluster 1	3	GOI3	0.75	0.25	-0.08	5075.56	Cellulase	CbhI - GH7	4	1	8	1	08-Cellobiose_1	0.75
438	08-Cellobiose	Cluster 1	4	GOI4	5.43	-1.42	-1.31	5516.63	Cellulase	?-glucosidase	4	1	8	1	08-Cellobiose_1	5.43
439	08-Cellobiose	Cluster 1	5	GOI5	1.7	-1.22	-2.34	674.12	Cellulase	?-1,4-endoglucanase	4	1	8	1	08-Cellobiose_1	1.7
440	08-Cellobiose	Cluster 1	6	GOI6	1.31	-2.37	-2.75	133.18	Cellulase	?-1,4-endoglucanase	4	1	8	1	08-Cellobiose_1	1.31
441	08-Cellobiose	Cluster 1	9	GOI9	2.67	-1.42	-1.7	1227.17	Cellulase	?-1,4-endoglucanase	4	1	8	1	08-Cellobiose_1	2.67
442	08-Cellobiose	Cluster 1	10	GOI10	4.47	-0.63	-2.55	9055	Cellulase	?-1,4-endoglucanase	4	1	8	1	08-Cellobiose_1	4.47
443	08-Cellobiose	Cluster 1	11	GOI11	0.24	-0.91	-3.31	54.21	Cellulase	Endoglucanse	4	1	8	1	08-Cellobiose_1	0.24
444	08-Cellobiose	Cluster 1	39	GOI39	-3.86	0.48	-1.71	7.92	Auxiliary activity	Hydrophobin	2	1	8	1	08-Cellobiose_1	-3.86
445	08-Cellobiose	Cluster 1	40	GOI40	1	-0.21	-1.84	637.09	Auxiliary activity	Swollenin	2	1	8	1	08-Cellobiose_1	1
446	08-Cellobiose	Cluster 1	43	GOI43	-0.14	-1.83	-4.78	212.57	Auxiliary activity	Swollenin	2	1	8	1	08-Cellobiose_1	-0.14
447	08-Cellobiose	Cluster 2	7	GOI7	2.03	-1.49	-0.5	425.86	Cellulase	?-1,4-endoglucanase	4	2	8	1	08-Cellobiose_1	2.03
448	08-Cellobiose	Cluster 2	8	GOI8	-2.87	2.95	3.96	81.47	Cellulase	Cellobiohydrolase (reducing end)	4	2	8	1	08-Cellobiose_1	-2.87
449	08-Cellobiose	Cluster 2	17	GOI17	-0.13	0.22	0.95	901.66	Arabinofuranosidase	Abf-B1 - GH54	1	2	8	1	08-Cellobiose_1	-0.13
450	08-Cellobiose	Cluster 2	18	GOI18	1.15	-0.96	0.83	203.43	Arabinofuranosidase	?-1,4-xylosidase/?-arabinofuranosidase	1	2	8	1	08-Cellobiose_1	1.15
451	08-Cellobiose	Cluster 2	19	GOI19	2.51	-1.31	-1.81	276.56	Arabinofuranosidase	?-l-arabinofuranosidase	1	2	8	1	08-Cellobiose_1	2.51
452	08-Cellobiose	Cluster 2	20	GOI20	2.72	-3.83	-3.05	4859.94	Arabinofuranosidase	?-l-arabinofuranosidase	1	2	8	1	08-Cellobiose_1	2.72
453	08-Cellobiose	Cluster 2	21	GOI21	0.59	-0.32	-1.05	19.67	Arabinofuranosidase	?-l-arabinofuranosidase	1	2	8	1	08-Cellobiose_1	0.59
454	08-Cellobiose	Cluster 2	23	GOI23	1.46	-0.47	-0.1	1619.01	Hemicellulase backbone	XynC - GH11	5	2	8	1	08-Cellobiose_1	1.46
455	08-Cellobiose	Cluster 2	28	GOI28	-2.48	2.25	1.53	99.56	Hemicellulase backbone	XynH GH11	5	2	8	1	08-Cellobiose_1	-2.48
456	08-Cellobiose	Cluster 2	35	GOI35	-0.69	0.67	1.24	914.49	beta-xylosidase	GH43	3	2	8	1	08-Cellobiose_1	-0.69
457	08-Cellobiose	Cluster 2	36	GOI36	-1.73	-0.06	0.55	63.77	beta-xylosidase	?-xylosidase	3	2	8	1	08-Cellobiose_1	-1.73
458	08-Cellobiose	Cluster 2	41	GOI41	3.25	-1.4	-1.51	79909.2	Auxiliary activity	Hydrophobin	2	2	8	1	08-Cellobiose_1	3.25
459	08-Cellobiose	Cluster 2	42	GOI42	2.5	-1.93	-2.46	5769.74	Auxiliary activity	Hydrophobin	2	2	8	1	08-Cellobiose_1	2.5
460	08-Cellobiose	Cluster 2	51	GOI51	1.29	-0.73	0.11	288.34	Pectinase	Xylogalacturonan hydrolase	6	2	8	1	08-Cellobiose_1	1.29
461	08-Cellobiose	Cluster 2	52	GOI52	1.84	-0.39	0.58	321.23	Pectinase	?-l-rhamnosidase	6	2	8	1	08-Cellobiose_1	1.84
462	08-Cellobiose	Cluster 2	54	GOI54	2	-3.34	-3.55	4454.14	Side chain hydrolase	?-galactosidase	7	2	8	1	08-Cellobiose_1	2
463	08-Cellobiose	Cluster 2	58	GOI58	4.22	-3.93	-0.45	4912.34	Side chain hydrolase	Acetyl05-Xylan esterase	7	2	8	1	08-Cellobiose_1	4.22
464	08-Cellobiose	Cluster 2	56	GOI56	-1.73	-2.09	-2.8	1404.59	Side chain hydrolase	?-glucuronidase	7	2	8	1	08-Cellobiose_1	-1.73
465	08-Cellobiose	Cluster 2	61	GOI61	-1.26		0.21	1.74	Side chain hydrolase	Pectinesterase	7	2	8	1	08-Cellobiose_1	-1.26
466	08-Cellobiose	Cluster 3	12	GOI12	0.41	1.5	0.7	48.58	Arabinofuranosidase	abf62a - GH62	1	3	8	1	08-Cellobiose_1	0.41
467	08-Cellobiose	Cluster 3	13	GOI13	-0.36	-0.55	1.16	93.88	Arabinofuranosidase	abfA1 - GH51	1	3	8	1	08-Cellobiose_1	-0.36
468	08-Cellobiose	Cluster 3	27	GOI27	1.75			104.67	Hemicellulase backbone	XynG GH11	5	3	8	1	08-Cellobiose_1	1.75
469	08-Cellobiose	Cluster 3	31	GOI31	2.02	-1.24	-0.15	205.31	beta-xylosidase	?-xylosidase - GH3	3	3	8	1	08-Cellobiose_1	2.02
470	08-Cellobiose	Cluster 3	33	GOI33	2.44	-0.65	0.57	1861.31	beta-xylosidase	?-xylosidase - GH43	3	3	8	1	08-Cellobiose_1	2.44
471	08-Cellobiose	Cluster 3	37	GOI37	0.88	0.86	1.64	60.45	beta-xylosidase	?-xylosidase	3	3	8	1	08-Cellobiose_1	0.88
472	08-Cellobiose	Cluster 3	49	GOI49	1.73	1.62	2.56	74.28	Pectinase	Exopolygalacturonase	6	3	8	1	08-Cellobiose_1	1.73
473	08-Cellobiose	Cluster 3	50	GOI50	4.7	-2.29	-0.03	279.93	Pectinase	Exopolygalacturonase	6	3	8	1	08-Cellobiose_1	4.7
474	08-Cellobiose	Cluster 3	53	GOI53	2.94	1.8	2.18	49.8	Pectinase	?-l-rhamnosidase	6	3	8	1	08-Cellobiose_1	2.94
475	08-Cellobiose	Cluster 3	55	GOI55	0.92	-0.7	-0.61	270.62	Side chain hydrolase	?-glucuronidase	7	3	8	1	08-Cellobiose_1	0.92
476	08-Cellobiose	Cluster 3	59	GOI59	1.67	0.21	1.29	56.94	Side chain hydrolase	Carboxylesterase	7	3	8	1	08-Cellobiose_1	1.67
477	08-Cellobiose	Cluster 3	60	GOI60	3.06	-4.03	-0.73	344.85	Side chain hydrolase	Carboxylesterase	7	3	8	1	08-Cellobiose_1	3.06
478	08-Cellobiose	Cluster 4	1	GOI1	6.98	-0.64	-0.88	354852	Cellulase	?-glucosidase - GH1	4	4	8	1	08-Cellobiose_1	6.98
479	08-Cellobiose	Cluster 4	14	GOI14	1.81	0.02	0.26	986.04	Arabinofuranosidase	Abf62b	1	4	8	1	08-Cellobiose_1	1.81
480	08-Cellobiose	Cluster 4	15	GOI15	2	0.01	-1.02	92.2	Arabinofuranosidase	Abf62c	1	4	8	1	08-Cellobiose_1	2
481	08-Cellobiose	Cluster 4	16	GOI16	1.86	-0.46	-0.36	81.1	Arabinofuranosidase	Abf-B2 - GH54	1	4	8	1	08-Cellobiose_1	1.86
482	08-Cellobiose	Cluster 4	29	GOI29	5.57	-1.02	0.39	9921.15	Hemicellulase backbone	XynI GH11	5	4	8	1	08-Cellobiose_1	5.57
483	08-Cellobiose	Cluster 4	30	GOI30	2.52	-1	-0.7	1360.11	Hemicellulase backbone	?-1,4-endomannanase	5	4	8	1	08-Cellobiose_1	2.52
484	08-Cellobiose	Cluster 4	32	GOI32	-0.73	-0.51	0.36	19.58	beta-xylosidase	?-xylosidase - GH43	3	4	8	1	08-Cellobiose_1	-0.73
485	08-Cellobiose	Cluster 4	34	GOI34	0.59	0.93	0.18	4.96	beta-xylosidase	GH43	3	4	8	1	08-Cellobiose_1	0.59
486	08-Cellobiose	Cluster 4	38	GOI38	2.51	0.01	0.29	9927	Auxiliary activity	GH61	2	4	8	1	08-Cellobiose_1	2.51
487	08-Cellobiose	Cluster 4	44	GOI44	1.63	-0.34	-0.58	207.47	Pectinase	Polygalacturonase - GH28	6	4	8	1	08-Cellobiose_1	1.63
488	08-Cellobiose	Cluster 4	46	GOI46	3.53	-1.85	0.17	131.88	Pectinase	Pectin Lyase	6	4	8	1	08-Cellobiose_1	3.53
489	08-Cellobiose	Cluster 4	48	GOI48	1.66	-0.1	1.46	65.24	Pectinase	Endopolygalacturonase	6	4	8	1	08-Cellobiose_1	1.66
490	08-Cellobiose	Cluster 5	22	GOI22	6.38	-1.7	-2.12	55341.1	Hemicellulase backbone	XynB - GH11	5	5	8	1	08-Cellobiose_1	6.38
491	08-Cellobiose	Cluster 5	24	GOI24	6.09	1.93	0.84	257.17	Hemicellulase backbone	XynD - GH10	5	5	8	1	08-Cellobiose_1	6.09
492	08-Cellobiose	Cluster 5	25	GOI25					Hemicellulase backbone	XynE - GH11	5	5	8	1	08-Cellobiose_1
493	08-Cellobiose	Cluster 5	26	GOI26	5.29	-0.77	0.28	5837.6	Hemicellulase backbone	XynF GH11	5	5	8	1	08-Cellobiose_1	5.29
494	08-Cellobiose	Cluster 5	45	GOI45	3.89	-1.53	-1.96	105.17	Pectinase	Galactanase - GH53	6	5	8	1	08-Cellobiose_1	3.89
495	08-Cellobiose	Cluster 5	47	GOI47	5.94	-0.89	-0.52	309.44	Pectinase	Endorhamnogalacturonase	6	5	8	1	08-Cellobiose_1	5.94
496	08-Cellobiose	Cluster 5	57	GOI57	6.02	-1.56	1.29	728.05	Side chain hydrolase	Acetyl05-Xylan esterase	7	5	8	1	08-Cellobiose_1	6.02
497	08-Cellobiose	Cluster 5	62	GOI62	1.7	-1.34	0.74	83.48	Side chain hydrolase	Acetyl05-Xylan esterase	7	5	8	1	08-Cellobiose_1	1.7
498	09-Arabinose_0,2	Cluster 1	2	GOI2	-2.96	-1.53	-0.92	96.17	Cellulase	CbhII - GH6	4	1	9	1	09-Arabinose_0,2_1	-2.96
499	09-Arabinose_0,2	Cluster 1	3	GOI3	-5.08	-1.88	-0.02	11.17	Cellulase	CbhI - GH7	4	1	9	1	09-Arabinose_0,2_1	-5.08
500	09-Arabinose_0,2	Cluster 1	4	GOI4	-2.36	-0.75	-0.61	5.67	Cellulase	?-glucosidase	4	1	9	1	09-Arabinose_0,2_1	-2.36
501	09-Arabinose_0,2	Cluster 1	5	GOI5	-2.06	-0.55	-0.89	12.63	Cellulase	?-1,4-endoglucanase	4	1	9	1	09-Arabinose_0,2_1	-2.06
502	09-Arabinose_0,2	Cluster 1	6	GOI6	-1.08	-1.29	-1.56	5.55	Cellulase	?-1,4-endoglucanase	4	1	9	1	09-Arabinose_0,2_1	-1.08
503	09-Arabinose_0,2	Cluster 1	9	GOI9	-3.92	1.13	1.55	3.43	Cellulase	?-1,4-endoglucanase	4	1	9	1	09-Arabinose_0,2_1	-3.92
504	09-Arabinose_0,2	Cluster 1	10	GOI10	-2.11	0.04	-1.39	18.2	Cellulase	?-1,4-endoglucanase	4	1	9	1	09-Arabinose_0,2_1	-2.11
505	09-Arabinose_0,2	Cluster 1	11	GOI11	-3.05	0.11	0.63	1.42	Cellulase	Endoglucanse	4	1	9	1	09-Arabinose_0,2_1	-3.05
506	09-Arabinose_0,2	Cluster 1	39	GOI39	-2.63	0.27	-1.17	5.24	Auxiliary activity	Hydrophobin	2	1	9	1	09-Arabinose_0,2_1	-2.63
507	09-Arabinose_0,2	Cluster 1	40	GOI40	-5.33	1.43	-0.04	1.63	Auxiliary activity	Swollenin	2	1	9	1	09-Arabinose_0,2_1	-5.33
508	09-Arabinose_0,2	Cluster 1	43	GOI43					Auxiliary activity	Swollenin	2	1	9	1	09-Arabinose_0,2_1
509	09-Arabinose_0,2	Cluster 2	7	GOI7	-1.01	-0.76	0.62	17.62	Cellulase	?-1,4-endoglucanase	4	2	9	1	09-Arabinose_0,2_1	-1.01
510	09-Arabinose_0,2	Cluster 2	8	GOI8	-2.64	2.02	3.46	22.18	Cellulase	Cellobiohydrolase (reducing end)	4	2	9	1	09-Arabinose_0,2_1	-2.64
511	09-Arabinose_0,2	Cluster 2	17	GOI17	0.21	-0.46	1.49	225.72	Arabinofuranosidase	Abf-B1 - GH54	1	2	9	1	09-Arabinose_0,2_1	0.21
512	09-Arabinose_0,2	Cluster 2	18	GOI18	1.56	-0.15	0.69	46.7	Arabinofuranosidase	?-1,4-xylosidase/?-arabinofuranosidase	1	2	9	1	09-Arabinose_0,2_1	1.56
513	09-Arabinose_0,2	Cluster 2	19	GOI19	3.03	-1.51	-1.88	74.79	Arabinofuranosidase	?-l-arabinofuranosidase	1	2	9	1	09-Arabinose_0,2_1	3.03
514	09-Arabinose_0,2	Cluster 2	20	GOI20	3.56	-3.79	-3.55	1384.89	Arabinofuranosidase	?-l-arabinofuranosidase	1	2	9	1	09-Arabinose_0,2_1	3.56
515	09-Arabinose_0,2	Cluster 2	21	GOI21	0.25	0.18	-0.45	4.38	Arabinofuranosidase	?-l-arabinofuranosidase	1	2	9	1	09-Arabinose_0,2_1	0.25
516	09-Arabinose_0,2	Cluster 2	23	GOI23	1.04	-0.33	0.36	221.65	Hemicellulase backbone	XynC - GH11	5	2	9	1	09-Arabinose_0,2_1	1.04
517	09-Arabinose_0,2	Cluster 2	28	GOI28	-1.14	1.39	0.59	56.59	Hemicellulase backbone	XynH GH11	5	2	9	1	09-Arabinose_0,2_1	-1.14
518	09-Arabinose_0,2	Cluster 2	35	GOI35	0.08	-0.17	0.64	342.72	beta-xylosidase	GH43	3	2	9	1	09-Arabinose_0,2_1	0.08
519	09-Arabinose_0,2	Cluster 2	36	GOI36	-0.86	-1.04	0.52	30.74	beta-xylosidase	?-xylosidase	3	2	9	1	09-Arabinose_0,2_1	-0.86
520	09-Arabinose_0,2	Cluster 2	41	GOI41	3.48	-1.33	-0.92	23413.7	Auxiliary activity	Hydrophobin	2	2	9	1	09-Arabinose_0,2_1	3.48
521	09-Arabinose_0,2	Cluster 2	42	GOI42	4.11	-2.77	-3.31	3512.16	Auxiliary activity	Hydrophobin	2	2	9	1	09-Arabinose_0,2_1	4.11
522	09-Arabinose_0,2	Cluster 2	51	GOI51	0.85	-0.33	0.73	48.1	Pectinase	Xylogalacturonan hydrolase	6	2	9	1	09-Arabinose_0,2_1	0.85
523	09-Arabinose_0,2	Cluster 2	52	GOI52	1.62	0.12	1.45	84.73	Pectinase	?-l-rhamnosidase	6	2	9	1	09-Arabinose_0,2_1	1.62
524	09-Arabinose_0,2	Cluster 2	54	GOI54	3.19	-3.6	-3.44	2351.97	Side chain hydrolase	?-galactosidase	7	2	9	1	09-Arabinose_0,2_1	3.19
525	09-Arabinose_0,2	Cluster 2	58	GOI58	6.08	-3.18	-1.35	3585.89	Side chain hydrolase	Acetyl05-Xylan esterase	7	2	9	1	09-Arabinose_0,2_1	6.08
526	09-Arabinose_0,2	Cluster 2	56	GOI56	-3.19	-0.21	-1.03	95.62	Side chain hydrolase	?-glucuronidase	7	2	9	1	09-Arabinose_0,2_1	-3.19
527	09-Arabinose_0,2	Cluster 2	61	GOI61	0.84	-2.31	0.08	1.92	Side chain hydrolase	Pectinesterase	7	2	9	1	09-Arabinose_0,2_1	0.84
528	09-Arabinose_0,2	Cluster 3	12	GOI12	0.61	0.83	1.15	7.86	Arabinofuranosidase	abf62a - GH62	1	3	9	1	09-Arabinose_0,2_1	0.61
529	09-Arabinose_0,2	Cluster 3	13	GOI13	1.14	-0.11	0.54	72.33	Arabinofuranosidase	abfA1 - GH51	1	3	9	1	09-Arabinose_0,2_1	1.14
530	09-Arabinose_0,2	Cluster 3	27	GOI27	1.93			16.86	Hemicellulase backbone	XynG GH11	5	3	9	1	09-Arabinose_0,2_1	1.93
531	09-Arabinose_0,2	Cluster 3	31	GOI31	3.01	-1.59	-0.82	70.4	beta-xylosidase	?-xylosidase - GH3	3	3	9	1	09-Arabinose_0,2_1	3.01
532	09-Arabinose_0,2	Cluster 3	33	GOI33	3.02	-0.5	0.04	543.37	beta-xylosidase	?-xylosidase - GH43	3	3	9	1	09-Arabinose_0,2_1	3.02
533	09-Arabinose_0,2	Cluster 3	37	GOI37	1.97	-0.1	1.29	32.8	beta-xylosidase	?-xylosidase	3	3	9	1	09-Arabinose_0,2_1	1.97
534	09-Arabinose_0,2	Cluster 3	49	GOI49	3.63	0.2	0.21	49.68	Pectinase	Exopolygalacturonase	6	3	9	1	09-Arabinose_0,2_1	3.63
535	09-Arabinose_0,2	Cluster 3	50	GOI50	2	-0.7	1.04	72.61	Pectinase	Exopolygalacturonase	6	3	9	1	09-Arabinose_0,2_1	2
536	09-Arabinose_0,2	Cluster 3	53	GOI53	3.77	1.39	1.25	19.13	Pectinase	?-l-rhamnosidase	6	3	9	1	09-Arabinose_0,2_1	3.77
537	09-Arabinose_0,2	Cluster 3	55	GOI55	1.05	-0.11	-0.13	78.49	Side chain hydrolase	?-glucuronidase	7	3	9	1	09-Arabinose_0,2_1	1.05
538	09-Arabinose_0,2	Cluster 3	59	GOI59	2.21	-0.1	0.61	21.2	Side chain hydrolase	Carboxylesterase	7	3	9	1	09-Arabinose_0,2_1	2.21
539	09-Arabinose_0,2	Cluster 3	60	GOI60	3.61	-2.82	-2.67	89.74	Side chain hydrolase	Carboxylesterase	7	3	9	1	09-Arabinose_0,2_1	3.61
540	09-Arabinose_0,2	Cluster 4	1	GOI1	1.72	-0.39	-0.61	2120.39	Cellulase	?-glucosidase - GH1	4	4	9	1	09-Arabinose_0,2_1	1.72
541	09-Arabinose_0,2	Cluster 4	14	GOI14	1.38	0.33	0.99	130.18	Arabinofuranosidase	Abf62b	1	4	9	1	09-Arabinose_0,2_1	1.38
542	09-Arabinose_0,2	Cluster 4	15	GOI15	1.43	-0.22	0.65	7.18	Arabinofuranosidase	Abf62c	1	4	9	1	09-Arabinose_0,2_1	1.43
543	09-Arabinose_0,2	Cluster 4	16	GOI16	0.96	-0.32	0.08	6.49	Arabinofuranosidase	Abf-B2 - GH54	1	4	9	1	09-Arabinose_0,2_1	0.96
544	09-Arabinose_0,2	Cluster 4	29	GOI29	1.58	-0.66	1.33	178.27	Hemicellulase backbone	XynI GH11	5	4	9	1	09-Arabinose_0,2_1	1.58
545	09-Arabinose_0,2	Cluster 4	30	GOI30	1.36	-0.51	0.22	143.57	Hemicellulase backbone	?-1,4-endomannanase	5	4	9	1	09-Arabinose_0,2_1	1.36
546	09-Arabinose_0,2	Cluster 4	32	GOI32	0.46	-2.09	-0.58	7.1	beta-xylosidase	?-xylosidase - GH43	3	4	9	1	09-Arabinose_0,2_1	0.46
547	09-Arabinose_0,2	Cluster 4	34	GOI34	1.38	0.39	0.68	2.25	beta-xylosidase	GH43	3	4	9	1	09-Arabinose_0,2_1	1.38
548	09-Arabinose_0,2	Cluster 4	38	GOI38	0.73	-0.3	0.94	757.35	Auxiliary activity	GH61	2	4	9	1	09-Arabinose_0,2_1	0.73
549	09-Arabinose_0,2	Cluster 4	44	GOI44	1.56	-0.52	-0.3	55.13	Pectinase	Polygalacturonase - GH28	6	4	9	1	09-Arabinose_0,2_1	1.56
550	09-Arabinose_0,2	Cluster 4	46	GOI46	2.29	-1.57	0.49	12.85	Pectinase	Pectin Lyase	6	4	9	1	09-Arabinose_0,2_1	2.29
551	09-Arabinose_0,2	Cluster 4	48	GOI48	0.28	-0.62	1.72	7.82	Pectinase	Endopolygalacturonase	6	4	9	1	09-Arabinose_0,2_1	0.28
552	09-Arabinose_0,2	Cluster 5	22	GOI22	2.07	-2.59	-1.57	680.69	Hemicellulase backbone	XynB - GH11	5	5	9	1	09-Arabinose_0,2_1	2.07
553	09-Arabinose_0,2	Cluster 5	24	GOI24	2.01	0.16	1.55	5.42	Hemicellulase backbone	XynD - GH10	5	5	9	1	09-Arabinose_0,2_1	2.01
554	09-Arabinose_0,2	Cluster 5	25	GOI25	-0.21			1	Hemicellulase backbone	XynE - GH11	5	5	9	1	09-Arabinose_0,2_1	-0.21
555	09-Arabinose_0,2	Cluster 5	26	GOI26	5.09	-0.83	0.72	1566.27	Hemicellulase backbone	XynF GH11	5	5	9	1	09-Arabinose_0,2_1	5.09
556	09-Arabinose_0,2	Cluster 5	45	GOI45	1.71	-0.66	-1.64	6.55	Pectinase	Galactanase - GH53	6	5	9	1	09-Arabinose_0,2_1	1.71
557	09-Arabinose_0,2	Cluster 5	47	GOI47	2.26	0.14	1.41	30.56	Pectinase	Endorhamnogalacturonase	6	5	9	1	09-Arabinose_0,2_1	2.26
558	09-Arabinose_0,2	Cluster 5	57	GOI57	3.51	-1.17	0.56	38.72	Side chain hydrolase	Acetyl05-Xylan esterase	7	5	9	1	09-Arabinose_0,2_1	3.51
559	09-Arabinose_0,2	Cluster 5	62	GOI62	-1	0.98	1.32	2.74	Side chain hydrolase	Acetyl05-Xylan esterase	7	5	9	1	09-Arabinose_0,2_1	-1
560	11-Arabinose_1	Cluster 1	2	GOI2	-5.75	-0.67	0.21	38.09	Cellulase	CbhII - GH6	4	1	11	1	11-Arabinose_1_1	-5.75
561	11-Arabinose_1	Cluster 1	3	GOI3	-6.1	-0.22	0.34	12.6	Cellulase	CbhI - GH7	4	1	11	1	11-Arabinose_1_1	-6.1
562	11-Arabinose_1	Cluster 1	4	GOI4	-3.88		-0.7	4.46	Cellulase	?-glucosidase	4	1	11	1	11-Arabinose_1_1	-3.88
563	11-Arabinose_1	Cluster 1	5	GOI5	-2.51	0.77	-0.73	19.34	Cellulase	?-1,4-endoglucanase	4	1	11	1	11-Arabinose_1_1	-2.51
564	11-Arabinose_1	Cluster 1	6	GOI6	-3.28			2.43	Cellulase	?-1,4-endoglucanase	4	1	11	1	11-Arabinose_1_1	-3.28
565	11-Arabinose_1	Cluster 1	9	GOI9	-4.15	1.82	0.04	8.02	Cellulase	?-1,4-endoglucanase	4	1	11	1	11-Arabinose_1_1	-4.15
566	11-Arabinose_1	Cluster 1	10	GOI10	-3.31	1.04	-0.81	21.03	Cellulase	?-1,4-endoglucanase	4	1	11	1	11-Arabinose_1_1	-3.31
567	11-Arabinose_1	Cluster 1	11	GOI11	-4.72			1.14	Cellulase	Endoglucanse	4	1	11	1	11-Arabinose_1_1	-4.72
568	11-Arabinose_1	Cluster 1	39	GOI39	-2.99	-0.48	-0.45	6	Auxiliary activity	Hydrophobin	2	1	11	1	11-Arabinose_1_1	-2.99
569	11-Arabinose_1	Cluster 1	40	GOI40	-6.27	1.72	2.35	2.74	Auxiliary activity	Swollenin	2	1	11	1	11-Arabinose_1_1	-6.27
570	11-Arabinose_1	Cluster 1	43	GOI43					Auxiliary activity	Swollenin	2	1	11	1	11-Arabinose_1_1
571	11-Arabinose_1	Cluster 2	7	GOI7	-0.46	-1.82	-2.06	60.11	Cellulase	?-1,4-endoglucanase	4	2	11	1	11-Arabinose_1_1	-0.46
572	11-Arabinose_1	Cluster 2	8	GOI8	-3.72	0.29	3.77	28.15	Cellulase	Cellobiohydrolase (reducing end)	4	2	11	1	11-Arabinose_1_1	-3.72
573	11-Arabinose_1	Cluster 2	17	GOI17	-0.28	0.72	0.08	404.75	Arabinofuranosidase	Abf-B1 - GH54	1	2	11	1	11-Arabinose_1_1	-0.28
574	11-Arabinose_1	Cluster 2	18	GOI18	-0.3	1.53	0.46	49.98	Arabinofuranosidase	?-1,4-xylosidase/?-arabinofuranosidase	1	2	11	1	11-Arabinose_1_1	-0.3
575	11-Arabinose_1	Cluster 2	19	GOI19	1.89	-0.89	-2.56	96.89	Arabinofuranosidase	?-l-arabinofuranosidase	1	2	11	1	11-Arabinose_1_1	1.89
576	11-Arabinose_1	Cluster 2	20	GOI20	0.47	-2.49	-3.63	462.75	Arabinofuranosidase	?-l-arabinofuranosidase	1	2	11	1	11-Arabinose_1_1	0.47
577	11-Arabinose_1	Cluster 2	21	GOI21	1.07	-1.06	-4.05	6.96	Arabinofuranosidase	?-l-arabinofuranosidase	1	2	11	1	11-Arabinose_1_1	1.07
578	11-Arabinose_1	Cluster 2	23	GOI23	1.4	-1.39	-0.74	705.97	Hemicellulase backbone	XynC - GH11	5	2	11	1	11-Arabinose_1_1	1.4
579	11-Arabinose_1	Cluster 2	28	GOI28	-3.12	2.97	-0.31	41.16	Hemicellulase backbone	XynH GH11	5	2	11	1	11-Arabinose_1_1	-3.12
580	11-Arabinose_1	Cluster 2	35	GOI35	-0.44	0.4	0.09	643.1	beta-xylosidase	GH43	3	2	11	1	11-Arabinose_1_1	-0.44
581	11-Arabinose_1	Cluster 2	36	GOI36	-2.42	0.06	-1.07	22.72	beta-xylosidase	?-xylosidase	3	2	11	1	11-Arabinose_1_1	-2.42
582	11-Arabinose_1	Cluster 2	41	GOI41	2.7	-1.29	-2.58	28571.2	Auxiliary activity	Hydrophobin	2	2	11	1	11-Arabinose_1_1	2.7
583	11-Arabinose_1	Cluster 2	42	GOI42	1.28	-1.46	-1.27	1128.18	Auxiliary activity	Hydrophobin	2	2	11	1	11-Arabinose_1_1	1.28
584	11-Arabinose_1	Cluster 2	51	GOI51	0.53	-0.2	-0.51	88.48	Pectinase	Xylogalacturonan hydrolase	6	2	11	1	11-Arabinose_1_1	0.53
585	11-Arabinose_1	Cluster 2	52	GOI52	0.66	-0.41	-1.91	91.13	Pectinase	?-l-rhamnosidase	6	2	11	1	11-Arabinose_1_1	0.66
586	11-Arabinose_1	Cluster 2	54	GOI54	-2.7	-2	-2.23	361.73	Side chain hydrolase	?-galactosidase	7	2	11	1	11-Arabinose_1_1	-2.7
587	11-Arabinose_1	Cluster 2	58	GOI58	-0.81	-2.36	-3.84	101.97	Side chain hydrolase	Acetyl05-Xylan esterase	7	2	11	1	11-Arabinose_1_1	-0.81
588	11-Arabinose_1	Cluster 2	56	GOI56	-3.22	-1.27	-2.21	253.03	Side chain hydrolase	?-glucuronidase	7	2	11	1	11-Arabinose_1_1	-3.22
589	11-Arabinose_1	Cluster 2	61	GOI61	-1.43			6.25	Side chain hydrolase	Pectinesterase	7	2	11	1	11-Arabinose_1_1	-1.43
590	11-Arabinose_1	Cluster 3	12	GOI12	-0.5	2.24	0.61	11.78	Arabinofuranosidase	abf62a - GH62	1	3	11	1	11-Arabinose_1_1	-0.5
591	11-Arabinose_1	Cluster 3	13	GOI13	-1.57	-0.27	0.07	28.52	Arabinofuranosidase	abfA1 - GH51	1	3	11	1	11-Arabinose_1_1	-1.57
592	11-Arabinose_1	Cluster 3	27	GOI27	-0.03			9.72	Hemicellulase backbone	XynG GH11	5	3	11	1	11-Arabinose_1_1	-0.03
593	11-Arabinose_1	Cluster 3	31	GOI31	1.29	-1.46	-1.93	55.48	beta-xylosidase	?-xylosidase - GH3	3	3	11	1	11-Arabinose_1_1	1.29
594	11-Arabinose_1	Cluster 3	33	GOI33	1.41	-1.49	-0.74	496.16	beta-xylosidase	?-xylosidase - GH43	3	3	11	1	11-Arabinose_1_1	1.41
595	11-Arabinose_1	Cluster 3	37	GOI37	-0.07	0.58	-0.4	18.31	beta-xylosidase	?-xylosidase	3	3	11	1	11-Arabinose_1_1	-0.07
596	11-Arabinose_1	Cluster 3	49	GOI49	2.04	-0.93	-4.73	36.22	Pectinase	Exopolygalacturonase	6	3	11	1	11-Arabinose_1_1	2.04
597	11-Arabinose_1	Cluster 3	50	GOI50	-0.45	1.06	-3.68	4.56	Pectinase	Exopolygalacturonase	6	3	11	1	11-Arabinose_1_1	-0.45
598	11-Arabinose_1	Cluster 3	53	GOI53	2.93	1.83	0.04	27.01	Pectinase	?-l-rhamnosidase	6	3	11	1	11-Arabinose_1_1	2.93
599	11-Arabinose_1	Cluster 3	55	GOI55	1.85	-0.91	-0.78	324.7	Side chain hydrolase	?-glucuronidase	7	3	11	1	11-Arabinose_1_1	1.85
600	11-Arabinose_1	Cluster 3	59	GOI59	0.41	1.18	-0.89	13.68	Side chain hydrolase	Carboxylesterase	7	3	11	1	11-Arabinose_1_1	0.41
601	11-Arabinose_1	Cluster 3	60	GOI60	0.01	-2.32		10.61	Side chain hydrolase	Carboxylesterase	7	3	11	1	11-Arabinose_1_1	0.01
602	11-Arabinose_1	Cluster 4	1	GOI1	0.98	-1.44	-1.27	3287.87	Cellulase	?-glucosidase - GH1	4	4	11	1	11-Arabinose_1_1	0.98
603	11-Arabinose_1	Cluster 4	14	GOI14	1.08	-0.52	0.03	320.51	Arabinofuranosidase	Abf62b	1	4	11	1	11-Arabinose_1_1	1.08
604	11-Arabinose_1	Cluster 4	15	GOI15	0.58	-0.46	0.02	9.92	Arabinofuranosidase	Abf62c	1	4	11	1	11-Arabinose_1_1	0.58
605	11-Arabinose_1	Cluster 4	16	GOI16	-1.33	0.82	0.83	6.7	Arabinofuranosidase	Abf-B2 - GH54	1	4	11	1	11-Arabinose_1_1	-1.33
606	11-Arabinose_1	Cluster 4	29	GOI29	0.62	-1.18	-0.27	210.8	Hemicellulase backbone	XynI GH11	5	4	11	1	11-Arabinose_1_1	0.62
607	11-Arabinose_1	Cluster 4	30	GOI30	0.51	-1.6	-0.62	201.1	Hemicellulase backbone	?-1,4-endomannanase	5	4	11	1	11-Arabinose_1_1	0.51
608	11-Arabinose_1	Cluster 4	32	GOI32	-1.52		-1.43	5.64	beta-xylosidase	?-xylosidase - GH43	3	4	11	1	11-Arabinose_1_1	-1.52
609	11-Arabinose_1	Cluster 4	34	GOI34	1.31	0.35	-0.75	7.77	beta-xylosidase	GH43	3	4	11	1	11-Arabinose_1_1	1.31
610	11-Arabinose_1	Cluster 4	38	GOI38	0.2	-0.53	-0.19	1371.29	Auxiliary activity	GH61	2	4	11	1	11-Arabinose_1_1	0.2
611	11-Arabinose_1	Cluster 4	44	GOI44	1.05	-1.11	-1.24	112.74	Pectinase	Polygalacturonase - GH28	6	4	11	1	11-Arabinose_1_1	1.05
612	11-Arabinose_1	Cluster 4	46	GOI46	0.22	0.26	0.6	11.12	Pectinase	Pectin Lyase	6	4	11	1	11-Arabinose_1_1	0.22
613	11-Arabinose_1	Cluster 4	48	GOI48	-0.15	-0.06	-1.22	16.24	Pectinase	Endopolygalacturonase	6	4	11	1	11-Arabinose_1_1	-0.15
614	11-Arabinose_1	Cluster 5	22	GOI22	0.58	-2.42	-1.18	540.46	Hemicellulase backbone	XynB - GH11	5	5	11	1	11-Arabinose_1_1	0.58
615	11-Arabinose_1	Cluster 5	24	GOI24	-0.24	2.78	4.33	1.45	Hemicellulase backbone	XynD - GH10	5	5	11	1	11-Arabinose_1_1	-0.24
616	11-Arabinose_1	Cluster 5	25	GOI25	-0.28	0.31		1.42	Hemicellulase backbone	XynE - GH11	5	5	11	1	11-Arabinose_1_1	-0.28
617	11-Arabinose_1	Cluster 5	26	GOI26	2.39	-0.94	0.29	489.88	Hemicellulase backbone	XynF GH11	5	5	11	1	11-Arabinose_1_1	2.39
618	11-Arabinose_1	Cluster 5	45	GOI45	0.67	-1.98	-2.5	7.93	Pectinase	Galactanase - GH53	6	5	11	1	11-Arabinose_1_1	0.67
619	11-Arabinose_1	Cluster 5	47	GOI47	1.3	0.89	-0.48	36.62	Pectinase	Endorhamnogalacturonase	6	5	11	1	11-Arabinose_1_1	1.3
620	11-Arabinose_1	Cluster 5	57	GOI57	1.75	-1.18	-1.27	24.53	Side chain hydrolase	Acetyl05-Xylan esterase	7	5	11	1	11-Arabinose_1_1	1.75
621	11-Arabinose_1	Cluster 5	62	GOI62	-2.22	1.27	1.48	3.99	Side chain hydrolase	Acetyl05-Xylan esterase	7	5	11	1	11-Arabinose_1_1	-2.22
622	10-C-Starv	Cluster 1	2	GOI2	-4.36	-1.55	-0.65	198.48	Cellulase	CbhII - GH6	4	1	10	1	10-C-Starv_1	-4.36
623	10-C-Starv	Cluster 1	3	GOI3	-3.97	-2.03	-2.28	80.9	Cellulase	CbhI - GH7	4	1	10	1	10-C-Starv_1	-3.97
624	10-C-Starv	Cluster 1	4	GOI4	-4.1	-1.56	-1.15	8.78	Cellulase	?-glucosidase	4	1	10	1	10-C-Starv_1	-4.1
625	10-C-Starv	Cluster 1	5	GOI5	-2.87	2.2	0.57	19.53	Cellulase	?-1,4-endoglucanase	4	1	10	1	10-C-Starv_1	-2.87
626	10-C-Starv	Cluster 1	6	GOI6	-4.5	-0.73	-0.26	2.92	Cellulase	?-1,4-endoglucanase	4	1	10	1	10-C-Starv_1	-4.5
627	10-C-Starv	Cluster 1	9	GOI9	-3.57	0.75	0.07	23.06	Cellulase	?-1,4-endoglucanase	4	1	10	1	10-C-Starv_1	-3.57
628	10-C-Starv	Cluster 1	10	GOI10	-2.5	-0.31	-0.41	60.22	Cellulase	?-1,4-endoglucanase	4	1	10	1	10-C-Starv_1	-2.5
629	10-C-Starv	Cluster 1	11	GOI11	-4.13	-0.84	-0.95	2.1	Cellulase	Endoglucanse	4	1	10	1	10-C-Starv_1	-4.13
630	10-C-Starv	Cluster 1	39	GOI39	-2.39	0.5	-1	14.52	Auxiliary activity	Hydrophobin	2	1	10	1	10-C-Starv_1	-2.39
631	10-C-Starv	Cluster 1	40	GOI40	-4.47	0.56	0.85	3.79	Auxiliary activity	Swollenin	2	1	10	1	10-C-Starv_1	-4.47
632	10-C-Starv	Cluster 1	43	GOI43	-5.25	-0.58	-2.14	1.67	Auxiliary activity	Swollenin	2	1	10	1	10-C-Starv_1	-5.25
633	10-C-Starv	Cluster 2	7	GOI7	0.63	-1.98	-1.62	142.61	Cellulase	?-1,4-endoglucanase	4	2	10	1	10-C-Starv_1	0.63
634	10-C-Starv	Cluster 2	8	GOI8	-4.85	2.01	3.7	12.07	Cellulase	Cellobiohydrolase (reducing end)	4	2	10	1	10-C-Starv_1	-4.85
635	10-C-Starv	Cluster 2	17	GOI17	-0.64	0.87	0.81	473.33	Arabinofuranosidase	Abf-B1 - GH54	1	2	10	1	10-C-Starv_1	-0.64
636	10-C-Starv	Cluster 2	18	GOI18	0.35	0.94	1.99	97.87	Arabinofuranosidase	?-1,4-xylosidase/?-arabinofuranosidase	1	2	10	1	10-C-Starv_1	0.35
637	10-C-Starv	Cluster 2	19	GOI19	2.01	-0.5	-1.21	161.64	Arabinofuranosidase	?-l-arabinofuranosidase	1	2	10	1	10-C-Starv_1	2.01
638	10-C-Starv	Cluster 2	20	GOI20	2.35	-3.38	-1.79	2876.67	Arabinofuranosidase	?-l-arabinofuranosidase	1	2	10	1	10-C-Starv_1	2.35
639	10-C-Starv	Cluster 2	21	GOI21	-0.35	0.96	-0.36	16.42	Arabinofuranosidase	?-l-arabinofuranosidase	1	2	10	1	10-C-Starv_1	-0.35
640	10-C-Starv	Cluster 2	23	GOI23	1.49	-0.92	-0.39	979.61	Hemicellulase backbone	XynC - GH11	5	2	10	1	10-C-Starv_1	1.49
641	10-C-Starv	Cluster 2	28	GOI28	-3.13	3.08	0.71	68.27	Hemicellulase backbone	XynH GH11	5	2	10	1	10-C-Starv_1	-3.13
642	10-C-Starv	Cluster 2	35	GOI35	-0.73	1.07	1.27	746.98	beta-xylosidase	GH43	3	2	10	1	10-C-Starv_1	-0.73
643	10-C-Starv	Cluster 2	36	GOI36	-2.67	0.52	0.53	45.15	beta-xylosidase	?-xylosidase	3	2	10	1	10-C-Starv_1	-2.67
644	10-C-Starv	Cluster 2	41	GOI41	2.22	-0.11	0.05	40732.7	Auxiliary activity	Hydrophobin	2	2	10	1	10-C-Starv_1	2.22
645	10-C-Starv	Cluster 2	42	GOI42	0.72	-0.81	-0.97	2383.42	Auxiliary activity	Hydrophobin	2	2	10	1	10-C-Starv_1	0.72
646	10-C-Starv	Cluster 2	51	GOI51	-0.1	0.51	0.46	86.52	Pectinase	Xylogalacturonan hydrolase	6	2	10	1	10-C-Starv_1	-0.1
647	10-C-Starv	Cluster 2	52	GOI52	1.29	0.78	0.86	128.63	Pectinase	?-l-rhamnosidase	6	2	10	1	10-C-Starv_1	1.29
648	10-C-Starv	Cluster 2	54	GOI54	-1.45	-2.19	-1.28	662.42	Side chain hydrolase	?-galactosidase	7	2	10	1	10-C-Starv_1	-1.45
649	10-C-Starv	Cluster 2	58	GOI58	-0.97	1.41	1.77	476.3	Side chain hydrolase	Acetyl05-Xylan esterase	7	2	10	1	10-C-Starv_1	-0.97
650	10-C-Starv	Cluster 2	56	GOI56	-0.42	-2.54	-3.4	2968.45	Side chain hydrolase	?-glucuronidase	7	2	10	1	10-C-Starv_1	-0.42
651	10-C-Starv	Cluster 2	61	GOI61	0.43	0.37	-0.64	2.86	Side chain hydrolase	Pectinesterase	7	2	10	1	10-C-Starv_1	0.43
652	10-C-Starv	Cluster 3	12	GOI12	0.59	1.39	0.26	64.56	Arabinofuranosidase	abf62a - GH62	1	3	10	1	10-C-Starv_1	0.59
653	10-C-Starv	Cluster 3	13	GOI13	-1.44	-0.2	1.42	43.71	Arabinofuranosidase	abfA1 - GH51	1	3	10	1	10-C-Starv_1	-1.44
654	10-C-Starv	Cluster 3	27	GOI27					Hemicellulase backbone	XynG GH11	5	3	10	1	10-C-Starv_1
655	10-C-Starv	Cluster 3	31	GOI31	0.3	-0.05	0.87	41.72	beta-xylosidase	?-xylosidase - GH3	3	3	10	1	10-C-Starv_1	0.3
656	10-C-Starv	Cluster 3	33	GOI33	2.08	0.18	0.86	1124.55	beta-xylosidase	?-xylosidase - GH43	3	3	10	1	10-C-Starv_1	2.08
657	10-C-Starv	Cluster 3	37	GOI37	0.06	0.38	0.9	45.37	beta-xylosidase	?-xylosidase	3	3	10	1	10-C-Starv_1	0.06
658	10-C-Starv	Cluster 3	49	GOI49	2.46	0.35	-0.55	151.39	Pectinase	Exopolygalacturonase	6	3	10	1	10-C-Starv_1	2.46
659	10-C-Starv	Cluster 3	50	GOI50	2.05	-1.28	-3.55	65.04	Pectinase	Exopolygalacturonase	6	3	10	1	10-C-Starv_1	2.05
660	10-C-Starv	Cluster 3	53	GOI53	2.98	0.69	-0.37	56.04	Pectinase	?-l-rhamnosidase	6	3	10	1	10-C-Starv_1	2.98
661	10-C-Starv	Cluster 3	55	GOI55	1.36	-0.01	0.59	311.94	Side chain hydrolase	?-glucuronidase	7	3	10	1	10-C-Starv_1	1.36
662	10-C-Starv	Cluster 3	59	GOI59	0.58	1.07	0.95	41.8	Side chain hydrolase	Carboxylesterase	7	3	10	1	10-C-Starv_1	0.58
663	10-C-Starv	Cluster 3	60	GOI60	-1.32	-2.76	-1.92	13.87	Side chain hydrolase	Carboxylesterase	7	3	10	1	10-C-Starv_1	-1.32
664	10-C-Starv	Cluster 4	1	GOI1	1.16	-0.88	-0.77	6727.66	Cellulase	?-glucosidase - GH1	4	4	10	1	10-C-Starv_1	1.16
665	10-C-Starv	Cluster 4	14	GOI14	1.51	-0.08	0.71	505.44	Arabinofuranosidase	Abf62b	1	4	10	1	10-C-Starv_1	1.51
666	10-C-Starv	Cluster 4	15	GOI15	0.9	0.8	0.4	54.13	Arabinofuranosidase	Abf62c	1	4	10	1	10-C-Starv_1	0.9
667	10-C-Starv	Cluster 4	16	GOI16	-0.56	1.29	0.15	28.43	Arabinofuranosidase	Abf-B2 - GH54	1	4	10	1	10-C-Starv_1	-0.56
668	10-C-Starv	Cluster 4	29	GOI29	0.48	-0.17	1.16	336.53	Hemicellulase backbone	XynI GH11	5	4	10	1	10-C-Starv_1	0.48
669	10-C-Starv	Cluster 4	30	GOI30	0.44	0.26	0.44	419.95	Hemicellulase backbone	?-1,4-endomannanase	5	4	10	1	10-C-Starv_1	0.44
670	10-C-Starv	Cluster 4	32	GOI32	-0.79	-0.44	-0.04	12.35	beta-xylosidase	?-xylosidase - GH43	3	4	10	1	10-C-Starv_1	-0.79
671	10-C-Starv	Cluster 4	34	GOI34	-0.04	0.86	0.78	3.89	beta-xylosidase	GH43	3	4	10	1	10-C-Starv_1	-0.04
672	10-C-Starv	Cluster 4	38	GOI38	0.38	0.01	0.77	2177.64	Auxiliary activity	GH61	2	4	10	1	10-C-Starv_1	0.38
673	10-C-Starv	Cluster 4	44	GOI44	0.17	0.56	-0.54	85.65	Pectinase	Polygalacturonase - GH28	6	4	10	1	10-C-Starv_1	0.17
674	10-C-Starv	Cluster 4	46	GOI46	0.84	0.24	1.61	24.66	Pectinase	Pectin Lyase	6	4	10	1	10-C-Starv_1	0.84
675	10-C-Starv	Cluster 4	48	GOI48	-0.54	0.3	0.29	17.28	Pectinase	Endopolygalacturonase	6	4	10	1	10-C-Starv_1	-0.54
676	10-C-Starv	Cluster 5	22	GOI22	1.32	-1.76	-0.73	1998.77	Hemicellulase backbone	XynB - GH11	5	5	10	1	10-C-Starv_1	1.32
677	10-C-Starv	Cluster 5	24	GOI24	0.04	1.41	2.35	3.44	Hemicellulase backbone	XynD - GH10	5	5	10	1	10-C-Starv_1	0.04
678	10-C-Starv	Cluster 5	25	GOI25	-1.15	-1.22		3.17	Hemicellulase backbone	XynE - GH11	5	5	10	1	10-C-Starv_1	-1.15
679	10-C-Starv	Cluster 5	26	GOI26	2.77	0.22	1.63	971.75	Hemicellulase backbone	XynF GH11	5	5	10	1	10-C-Starv_1	2.77
680	10-C-Starv	Cluster 5	45	GOI45	-1.65	0.16	-1.51	7.34	Pectinase	Galactanase - GH53	6	5	10	1	10-C-Starv_1	-1.65
681	10-C-Starv	Cluster 5	47	GOI47	3.51	0.68	2.09	56.38	Pectinase	Endorhamnogalacturonase	6	5	10	1	10-C-Starv_1	3.51
682	10-C-Starv	Cluster 5	57	GOI57	0.99	0.21	1.13	22.33	Side chain hydrolase	Acetyl05-Xylan esterase	7	5	10	1	10-C-Starv_1	0.99
683	10-C-Starv	Cluster 5	62	GOI62	-1.24	0.78	0.48	4.79	Side chain hydrolase	Acetyl05-Xylan esterase	7	5	10	1	10-C-Starv_1	-1.24
684	12-N-Starv	Cluster 1	2	GOI2	-7.05	-3.71	-2.36	11.45	Cellulase	CbhII - GH6	4	1	12	1	12-N-Starv_1	-7.05
685	12-N-Starv	Cluster 1	3	GOI3	-5	0.4	-0.03	320.72	Cellulase	CbhI - GH7	4	1	12	1	12-N-Starv_1	-5
686	12-N-Starv	Cluster 1	4	GOI4	-2.51	-3.52	-3.38	10.71	Cellulase	?-glucosidase	4	1	12	1	12-N-Starv_1	-2.51
687	12-N-Starv	Cluster 1	5	GOI5	-3.7		-0.08	19.43	Cellulase	?-1,4-endoglucanase	4	1	12	1	12-N-Starv_1	-3.7
688	12-N-Starv	Cluster 1	6	GOI6	-4.53	-1.31	-1.16	1.79	Cellulase	?-1,4-endoglucanase	4	1	12	1	12-N-Starv_1	-4.53
689	12-N-Starv	Cluster 1	9	GOI9	-3.69	0.78	0.46	38.4	Cellulase	?-1,4-endoglucanase	4	1	12	1	12-N-Starv_1	-3.69
690	12-N-Starv	Cluster 1	10	GOI10	-3.1	0.89	-0.02	53.11	Cellulase	?-1,4-endoglucanase	4	1	12	1	12-N-Starv_1	-3.1
691	12-N-Starv	Cluster 1	11	GOI11	-2.75	-1.83	-4.06	2.37	Cellulase	Endoglucanse	4	1	12	1	12-N-Starv_1	-2.75
692	12-N-Starv	Cluster 1	39	GOI39	-1.8	-2.7	-5.32	40.34	Auxiliary activity	Hydrophobin	2	1	12	1	12-N-Starv_1	-1.8
693	12-N-Starv	Cluster 1	40	GOI40					Auxiliary activity	Swollenin	2	1	12	1	12-N-Starv_1
694	12-N-Starv	Cluster 1	43	GOI43	-5	-1.9		2.73	Auxiliary activity	Swollenin	2	1	12	1	12-N-Starv_1	-5
695	12-N-Starv	Cluster 2	7	GOI7	0.44	-0.61	-1.7	137.25	Cellulase	?-1,4-endoglucanase	4	2	12	1	12-N-Starv_1	0.44
696	12-N-Starv	Cluster 2	8	GOI8	-9.82	4.28	6.85	4.19	Cellulase	Cellobiohydrolase (reducing end)	4	2	12	1	12-N-Starv_1	-9.82
697	12-N-Starv	Cluster 2	17	GOI17	-0.34	0.05	0.39	835.19	Arabinofuranosidase	Abf-B1 - GH54	1	2	12	1	12-N-Starv_1	-0.34
698	12-N-Starv	Cluster 2	18	GOI18	1.07	1.12	2.58	239.19	Arabinofuranosidase	?-1,4-xylosidase/?-arabinofuranosidase	1	2	12	1	12-N-Starv_1	1.07
699	12-N-Starv	Cluster 2	19	GOI19	2.89	1.04	-0.22	335.91	Arabinofuranosidase	?-l-arabinofuranosidase	1	2	12	1	12-N-Starv_1	2.89
700	12-N-Starv	Cluster 2	20	GOI20	3.81	-1.02	-0.67	4173.72	Arabinofuranosidase	?-l-arabinofuranosidase	1	2	12	1	12-N-Starv_1	3.81
701	12-N-Starv	Cluster 2	21	GOI21	-0.06	1.02	0.27	15.76	Arabinofuranosidase	?-l-arabinofuranosidase	1	2	12	1	12-N-Starv_1	-0.06
702	12-N-Starv	Cluster 2	23	GOI23	1.36	-0.03	-0.1	1089.68	Hemicellulase backbone	XynC - GH11	5	2	12	1	12-N-Starv_1	1.36
703	12-N-Starv	Cluster 2	28	GOI28	-1.83	0.78	-1.64	153.86	Hemicellulase backbone	XynH GH11	5	2	12	1	12-N-Starv_1	-1.83
704	12-N-Starv	Cluster 2	35	GOI35	-0.02	-0.38	-0.21	1340.97	beta-xylosidase	GH43	3	2	12	1	12-N-Starv_1	-0.02
705	12-N-Starv	Cluster 2	36	GOI36	-3.65	0.18	-0.85	55.14	beta-xylosidase	?-xylosidase	3	2	12	1	12-N-Starv_1	-3.65
706	12-N-Starv	Cluster 2	41	GOI41	-2.16	0.03	-2.92	4260.88	Auxiliary activity	Hydrophobin	2	2	12	1	12-N-Starv_1	-2.16
707	12-N-Starv	Cluster 2	42	GOI42	-0.52	0.05	0.28	1115.65	Auxiliary activity	Hydrophobin	2	2	12	1	12-N-Starv_1	-0.52
708	12-N-Starv	Cluster 2	51	GOI51	-0.34	-0.06	0.29	94.91	Pectinase	Xylogalacturonan hydrolase	6	2	12	1	12-N-Starv_1	-0.34
709	12-N-Starv	Cluster 2	52	GOI52	-1.7	1.42	1.7	27.84	Pectinase	?-l-rhamnosidase	6	2	12	1	12-N-Starv_1	-1.7
710	12-N-Starv	Cluster 2	54	GOI54	-5.41	-2.31	-3.01	56.95	Side chain hydrolase	?-galactosidase	7	2	12	1	12-N-Starv_1	-5.41
711	12-N-Starv	Cluster 2	58	GOI58	-2.87	-1.01	-2.25	32.58	Side chain hydrolase	Acetyl05-Xylan esterase	7	2	12	1	12-N-Starv_1	-2.87
712	12-N-Starv	Cluster 2	56	GOI56	-1.48	-2	-1.22	3437.32	Side chain hydrolase	?-glucuronidase	7	2	12	1	12-N-Starv_1	-1.48
713	12-N-Starv	Cluster 2	61	GOI61	1.6	-0.72	-1.1	31.15	Side chain hydrolase	Pectinesterase	7	2	12	1	12-N-Starv_1	1.6
714	12-N-Starv	Cluster 3	12	GOI12	-0.43	2.17	1.2	7.34	Arabinofuranosidase	abf62a - GH62	1	3	12	1	12-N-Starv_1	-0.43
715	12-N-Starv	Cluster 3	13	GOI13	-0.17	0.53	1.04	151.88	Arabinofuranosidase	abfA1 - GH51	1	3	12	1	12-N-Starv_1	-0.17
716	12-N-Starv	Cluster 3	27	GOI27					Hemicellulase backbone	XynG GH11	5	3	12	1	12-N-Starv_1
717	12-N-Starv	Cluster 3	31	GOI31	-1.51	-0.7	0.03	24.29	beta-xylosidase	?-xylosidase - GH3	3	3	12	1	12-N-Starv_1	-1.51
718	12-N-Starv	Cluster 3	33	GOI33	-1.68	0.59	1.27	126.74	beta-xylosidase	?-xylosidase - GH43	3	3	12	1	12-N-Starv_1	-1.68
719	12-N-Starv	Cluster 3	37	GOI37	-0.52	0.5	-0.05	54.03	beta-xylosidase	?-xylosidase	3	3	12	1	12-N-Starv_1	-0.52
720	12-N-Starv	Cluster 3	49	GOI49	-2.89	0.14	-1.52	3.81	Pectinase	Exopolygalacturonase	6	3	12	1	12-N-Starv_1	-2.89
721	12-N-Starv	Cluster 3	50	GOI50	-1.63	1.12	-1.55	8.76	Pectinase	Exopolygalacturonase	6	3	12	1	12-N-Starv_1	-1.63
722	12-N-Starv	Cluster 3	53	GOI53	-0.75	1.44	0.61	6.85	Pectinase	?-l-rhamnosidase	6	3	12	1	12-N-Starv_1	-0.75
723	12-N-Starv	Cluster 3	55	GOI55	-1.75	0.59	0.55	130.33	Side chain hydrolase	?-glucuronidase	7	3	12	1	12-N-Starv_1	-1.75
724	12-N-Starv	Cluster 3	59	GOI59	-0.28	0.76	-0.61	50.66	Side chain hydrolase	Carboxylesterase	7	3	12	1	12-N-Starv_1	-0.28
725	12-N-Starv	Cluster 3	60	GOI60	-2.88	-1.15	-0.88	4.98	Side chain hydrolase	Carboxylesterase	7	3	12	1	12-N-Starv_1	-2.88
726	12-N-Starv	Cluster 4	1	GOI1	-0.52	1	0.35	3432.28	Cellulase	?-glucosidase - GH1	4	4	12	1	12-N-Starv_1	-0.52
727	12-N-Starv	Cluster 4	14	GOI14	0.16	1.2	1.06	378.3	Arabinofuranosidase	Abf62b	1	4	12	1	12-N-Starv_1	0.16
728	12-N-Starv	Cluster 4	15	GOI15	0.31	0.08	-0.75	123.98	Arabinofuranosidase	Abf62c	1	4	12	1	12-N-Starv_1	0.31
729	12-N-Starv	Cluster 4	16	GOI16	0.12	1.49	0.01	74	Arabinofuranosidase	Abf-B2 - GH54	1	4	12	1	12-N-Starv_1	0.12
730	12-N-Starv	Cluster 4	29	GOI29	-0.79	0.32	0.81	169.44	Hemicellulase backbone	XynI GH11	5	4	12	1	12-N-Starv_1	-0.79
731	12-N-Starv	Cluster 4	30	GOI30	-2.29	-1.16	-0.76	119.77	Hemicellulase backbone	?-1,4-endomannanase	5	4	12	1	12-N-Starv_1	-2.29
732	12-N-Starv	Cluster 4	32	GOI32	0.02	-1.51	-1.53	4.71	beta-xylosidase	?-xylosidase - GH43	3	4	12	1	12-N-Starv_1	0.02
733	12-N-Starv	Cluster 4	34	GOI34	1.17	-1	-0.73	3.15	beta-xylosidase	GH43	3	4	12	1	12-N-Starv_1	1.17
734	12-N-Starv	Cluster 4	38	GOI38	0.32	-0.56	0.99	2516.33	Auxiliary activity	GH61	2	4	12	1	12-N-Starv_1	0.32
735	12-N-Starv	Cluster 4	44	GOI44	-1.82	0.04	-1.24	40.23	Pectinase	Polygalacturonase - GH28	6	4	12	1	12-N-Starv_1	-1.82
736	12-N-Starv	Cluster 4	46	GOI46	-1.03	1.27	2.12	13.76	Pectinase	Pectin Lyase	6	4	12	1	12-N-Starv_1	-1.03
737	12-N-Starv	Cluster 4	48	GOI48	-0.59	0.55	0.18	32.99	Pectinase	Endopolygalacturonase	6	4	12	1	12-N-Starv_1	-0.59
738	12-N-Starv	Cluster 5	22	GOI22	-1.35	-1.04	-0.51	400.38	Hemicellulase backbone	XynB - GH11	5	5	12	1	12-N-Starv_1	-1.35
739	12-N-Starv	Cluster 5	24	GOI24	0.04	0.26	1.06	4.56	Hemicellulase backbone	XynD - GH10	5	5	12	1	12-N-Starv_1	0.04
740	12-N-Starv	Cluster 5	25	GOI25	-0.76	-2.77		1.26	Hemicellulase backbone	XynE - GH11	5	5	12	1	12-N-Starv_1	-0.76
741	12-N-Starv	Cluster 5	26	GOI26	-0.76	1.91	1.94	215.04	Hemicellulase backbone	XynF GH11	5	5	12	1	12-N-Starv_1	-0.76
742	12-N-Starv	Cluster 5	45	GOI45	-1.48	0.51	-0.67	22.91	Pectinase	Galactanase - GH53	6	5	12	1	12-N-Starv_1	-1.48
743	12-N-Starv	Cluster 5	47	GOI47	-0.67	-0.36	-0.36	4.08	Pectinase	Endorhamnogalacturonase	6	5	12	1	12-N-Starv_1	-0.67
744	12-N-Starv	Cluster 5	57	GOI57	-1.77	-0.02	0.92	4.49	Side chain hydrolase	Acetyl05-Xylan esterase	7	5	12	1	12-N-Starv_1	-1.77
745	12-N-Starv	Cluster 5	62	GOI62	-1.25	-0.16	0.37	4	Side chain hydrolase	Acetyl05-Xylan esterase	7	5	12	1	12-N-Starv_1	-1.25
746
747
748									Cellulase	CbhII - GH6	4	1	1	2	01-Straw_2	-0.67
749									Cellulase	CbhI - GH7	4	1	1	2	01-Straw_2	-0.49
750									Cellulase	?-glucosidase	4	1	1	2	01-Straw_2	-1.1
751									Cellulase	?-1,4-endoglucanase	4	1	1	2	01-Straw_2	-1.98
752									Cellulase	?-1,4-endoglucanase	4	1	1	2	01-Straw_2	-5.38
753									Cellulase	?-1,4-endoglucanase	4	1	1	2	01-Straw_2	-0.64
754									Cellulase	?-1,4-endoglucanase	4	1	1	2	01-Straw_2	-1.44
755									Cellulase	Endoglucanse	4	1	1	2	01-Straw_2	-1.6
756									Auxiliary activity	Hydrophobin	2	1	1	2	01-Straw_2	-7.18
757									Auxiliary activity	Swollenin	2	1	1	2	01-Straw_2	-1.6
758									Auxiliary activity	Swollenin	2	1	1	2	01-Straw_2	-2.91
759									Cellulase	?-1,4-endoglucanase	4	2	1	2	01-Straw_2	-0.68
760									Cellulase	Cellobiohydrolase (reducing end)	4	2	1	2	01-Straw_2	3.26
761									Arabinofuranosidase	Abf-B1 - GH54	1	2	1	2	01-Straw_2	-0.55
762									Arabinofuranosidase	?-1,4-xylosidase/?-arabinofuranosidase	1	2	1	2	01-Straw_2	-5.32
763									Arabinofuranosidase	?-l-arabinofuranosidase	1	2	1	2	01-Straw_2	-2.09
764									Arabinofuranosidase	?-l-arabinofuranosidase	1	2	1	2	01-Straw_2	-2.7
765									Arabinofuranosidase	?-l-arabinofuranosidase	1	2	1	2	01-Straw_2	-1.8
766									Hemicellulase backbone	XynC - GH11	5	2	1	2	01-Straw_2	-3.08
767									Hemicellulase backbone	XynH GH11	5	2	1	2	01-Straw_2	-0.42
768									beta-xylosidase	GH43	3	2	1	2	01-Straw_2	-3.23
769									beta-xylosidase	?-xylosidase	3	2	1	2	01-Straw_2	-6.14
770									Auxiliary activity	Hydrophobin	2	2	1	2	01-Straw_2	-0.91
771									Auxiliary activity	Hydrophobin	2	2	1	2	01-Straw_2	-2.73
772									Pectinase	Xylogalacturonan hydrolase	6	2	1	2	01-Straw_2	-1.84
773									Pectinase	?-l-rhamnosidase	6	2	1	2	01-Straw_2	-3.38
774									Side chain hydrolase	?-galactosidase	7	2	1	2	01-Straw_2	-2.44
775									Side chain hydrolase	Acetyl05-Xylan esterase	7	2	1	2	01-Straw_2	-3.02
776									Side chain hydrolase	?-glucuronidase	7	2	1	2	01-Straw_2	-5.61
777									Side chain hydrolase	Pectinesterase	7	2	1	2	01-Straw_2	-5.73
778									Arabinofuranosidase	abf62a - GH62	1	3	1	2	01-Straw_2	-1.88
779									Arabinofuranosidase	abfA1 - GH51	1	3	1	2	01-Straw_2	-2.19
780									Hemicellulase backbone	XynG GH11	5	3	1	2	01-Straw_2
781									beta-xylosidase	?-xylosidase - GH3	3	3	1	2	01-Straw_2	-5.82
782									beta-xylosidase	?-xylosidase - GH43	3	3	1	2	01-Straw_2	-4.05
783									beta-xylosidase	?-xylosidase	3	3	1	2	01-Straw_2	-5.6
784									Pectinase	Exopolygalacturonase	6	3	1	2	01-Straw_2	-4.15
785									Pectinase	Exopolygalacturonase	6	3	1	2	01-Straw_2	-5.4
786									Pectinase	?-l-rhamnosidase	6	3	1	2	01-Straw_2	-3.58
787									Side chain hydrolase	?-glucuronidase	7	3	1	2	01-Straw_2	-4.63
788									Side chain hydrolase	Carboxylesterase	7	3	1	2	01-Straw_2	-5.1
789									Side chain hydrolase	Carboxylesterase	7	3	1	2	01-Straw_2	-5.6
790									Cellulase	?-glucosidase - GH1	4	4	1	2	01-Straw_2	-1.03
791									Arabinofuranosidase	Abf62b	1	4	1	2	01-Straw_2	-2.85
792									Arabinofuranosidase	Abf62c	1	4	1	2	01-Straw_2	-1.74
793									Arabinofuranosidase	Abf-B2 - GH54	1	4	1	2	01-Straw_2	-1.16
794									Hemicellulase backbone	XynI GH11	5	4	1	2	01-Straw_2	-2.58
795									Hemicellulase backbone	?-1,4-endomannanase	5	4	1	2	01-Straw_2	-2.76
796									beta-xylosidase	?-xylosidase - GH43	3	4	1	2	01-Straw_2	-3.7
797									beta-xylosidase	GH43	3	4	1	2	01-Straw_2	-3.69
798									Auxiliary activity	GH61	2	4	1	2	01-Straw_2	-2.44
799									Pectinase	Polygalacturonase - GH28	6	4	1	2	01-Straw_2	-4.25
800									Pectinase	Pectin Lyase	6	4	1	2	01-Straw_2	-4.47
801									Pectinase	Endopolygalacturonase	6	4	1	2	01-Straw_2	-4.59
802									Hemicellulase backbone	XynB - GH11	5	5	1	2	01-Straw_2	-4.4
803									Hemicellulase backbone	XynD - GH10	5	5	1	2	01-Straw_2	-3.92
804									Hemicellulase backbone	XynE - GH11	5	5	1	2	01-Straw_2	-7.41
805									Hemicellulase backbone	XynF GH11	5	5	1	2	01-Straw_2	-4.74
806									Pectinase	Galactanase - GH53	6	5	1	2	01-Straw_2	-2.66
807									Pectinase	Endorhamnogalacturonase	6	5	1	2	01-Straw_2	-3.35
808									Side chain hydrolase	Acetyl05-Xylan esterase	7	5	1	2	01-Straw_2	-4.47
809									Side chain hydrolase	Acetyl05-Xylan esterase	7	5	1	2	01-Straw_2	-5.48
810									Cellulase	CbhII - GH6	4	1	2	2	02-Soybean_2	-1.48
811									Cellulase	CbhI - GH7	4	1	2	2	02-Soybean_2	-0.63
812									Cellulase	?-glucosidase	4	1	2	2	02-Soybean_2	-2.13
813									Cellulase	?-1,4-endoglucanase	4	1	2	2	02-Soybean_2	-0.51
814									Cellulase	?-1,4-endoglucanase	4	1	2	2	02-Soybean_2	-4.68
815									Cellulase	?-1,4-endoglucanase	4	1	2	2	02-Soybean_2	-2.39
816									Cellulase	?-1,4-endoglucanase	4	1	2	2	02-Soybean_2	-1.86
817									Cellulase	Endoglucanse	4	1	2	2	02-Soybean_2	-1.87
818									Auxiliary activity	Hydrophobin	2	1	2	2	02-Soybean_2	-3.49
819									Auxiliary activity	Swollenin	2	1	2	2	02-Soybean_2
820									Auxiliary activity	Swollenin	2	1	2	2	02-Soybean_2	-4.29
821									Cellulase	?-1,4-endoglucanase	4	2	2	2	02-Soybean_2	0.61
822									Cellulase	Cellobiohydrolase (reducing end)	4	2	2	2	02-Soybean_2	0.79
823									Arabinofuranosidase	Abf-B1 - GH54	1	2	2	2	02-Soybean_2	-0.81
824									Arabinofuranosidase	?-1,4-xylosidase/?-arabinofuranosidase	1	2	2	2	02-Soybean_2	-1.57
825									Arabinofuranosidase	?-l-arabinofuranosidase	1	2	2	2	02-Soybean_2	-1.55
826									Arabinofuranosidase	?-l-arabinofuranosidase	1	2	2	2	02-Soybean_2	-3.4
827									Arabinofuranosidase	?-l-arabinofuranosidase	1	2	2	2	02-Soybean_2
828									Hemicellulase backbone	XynC - GH11	5	2	2	2	02-Soybean_2	0.08
829									Hemicellulase backbone	XynH GH11	5	2	2	2	02-Soybean_2	0.04
830									beta-xylosidase	GH43	3	2	2	2	02-Soybean_2	-3.45
831									beta-xylosidase	?-xylosidase	3	2	2	2	02-Soybean_2	-3.87
832									Auxiliary activity	Hydrophobin	2	2	2	2	02-Soybean_2	-0.29
833									Auxiliary activity	Hydrophobin	2	2	2	2	02-Soybean_2	-1.83
834									Pectinase	Xylogalacturonan hydrolase	6	2	2	2	02-Soybean_2	2.81
835									Pectinase	?-l-rhamnosidase	6	2	2	2	02-Soybean_2	-0.13
836									Side chain hydrolase	?-galactosidase	7	2	2	2	02-Soybean_2	-0.34
837									Side chain hydrolase	Acetyl05-Xylan esterase	7	2	2	2	02-Soybean_2	-1.22
838									Side chain hydrolase	?-glucuronidase	7	2	2	2	02-Soybean_2	-3.53
839									Side chain hydrolase	Pectinesterase	7	2	2	2	02-Soybean_2
840									Arabinofuranosidase	abf62a - GH62	1	3	2	2	02-Soybean_2	2.94
841									Arabinofuranosidase	abfA1 - GH51	1	3	2	2	02-Soybean_2	-2.29
842									Hemicellulase backbone	XynG GH11	5	3	2	2	02-Soybean_2
843									beta-xylosidase	?-xylosidase - GH3	3	3	2	2	02-Soybean_2	-2.71
844									beta-xylosidase	?-xylosidase - GH43	3	3	2	2	02-Soybean_2	-3.13
845									beta-xylosidase	?-xylosidase	3	3	2	2	02-Soybean_2	-1.58
846									Pectinase	Exopolygalacturonase	6	3	2	2	02-Soybean_2	2.25
847									Pectinase	Exopolygalacturonase	6	3	2	2	02-Soybean_2	3.66
848									Pectinase	?-l-rhamnosidase	6	3	2	2	02-Soybean_2	2.09
849									Side chain hydrolase	?-glucuronidase	7	3	2	2	02-Soybean_2	-3.04
850									Side chain hydrolase	Carboxylesterase	7	3	2	2	02-Soybean_2	-1.43
851									Side chain hydrolase	Carboxylesterase	7	3	2	2	02-Soybean_2	-1.81
852									Cellulase	?-glucosidase - GH1	4	4	2	2	02-Soybean_2	-0.2
853									Arabinofuranosidase	Abf62b	1	4	2	2	02-Soybean_2	0.9
854									Arabinofuranosidase	Abf62c	1	4	2	2	02-Soybean_2	-3.15
855									Arabinofuranosidase	Abf-B2 - GH54	1	4	2	2	02-Soybean_2	-1
856									Hemicellulase backbone	XynI GH11	5	4	2	2	02-Soybean_2	0.93
857									Hemicellulase backbone	?-1,4-endomannanase	5	4	2	2	02-Soybean_2	-1.88
858									beta-xylosidase	?-xylosidase - GH43	3	4	2	2	02-Soybean_2	-1.39
859									beta-xylosidase	GH43	3	4	2	2	02-Soybean_2	0.5
860									Auxiliary activity	GH61	2	4	2	2	02-Soybean_2	-0.39
861									Pectinase	Polygalacturonase - GH28	6	4	2	2	02-Soybean_2	4.51
862									Pectinase	Pectin Lyase	6	4	2	2	02-Soybean_2	5.04
863									Pectinase	Endopolygalacturonase	6	4	2	2	02-Soybean_2	2.36
864									Hemicellulase backbone	XynB - GH11	5	5	2	2	02-Soybean_2	-2.6
865									Hemicellulase backbone	XynD - GH10	5	5	2	2	02-Soybean_2	-4.19
866									Hemicellulase backbone	XynE - GH11	5	5	2	2	02-Soybean_2	-6.14
867									Hemicellulase backbone	XynF GH11	5	5	2	2	02-Soybean_2	-3.18
868									Pectinase	Galactanase - GH53	6	5	2	2	02-Soybean_2	1.77
869									Pectinase	Endorhamnogalacturonase	6	5	2	2	02-Soybean_2	1.25
870									Side chain hydrolase	Acetyl05-Xylan esterase	7	5	2	2	02-Soybean_2	-1.82
871									Side chain hydrolase	Acetyl05-Xylan esterase	7	5	2	2	02-Soybean_2	-4.12
872									Cellulase	CbhII - GH6	4	1	3	2	03-Fermentation_2
873									Cellulase	CbhI - GH7	4	1	3	2	03-Fermentation_2
874									Cellulase	?-glucosidase	4	1	3	2	03-Fermentation_2
875									Cellulase	?-1,4-endoglucanase	4	1	3	2	03-Fermentation_2
876									Cellulase	?-1,4-endoglucanase	4	1	3	2	03-Fermentation_2
877									Cellulase	?-1,4-endoglucanase	4	1	3	2	03-Fermentation_2
878									Cellulase	?-1,4-endoglucanase	4	1	3	2	03-Fermentation_2
879									Cellulase	Endoglucanse	4	1	3	2	03-Fermentation_2
880									Auxiliary activity	Hydrophobin	2	1	3	2	03-Fermentation_2
881									Auxiliary activity	Swollenin	2	1	3	2	03-Fermentation_2
882									Auxiliary activity	Swollenin	2	1	3	2	03-Fermentation_2
883									Cellulase	?-1,4-endoglucanase	4	2	3	2	03-Fermentation_2
884									Cellulase	Cellobiohydrolase (reducing end)	4	2	3	2	03-Fermentation_2
885									Arabinofuranosidase	Abf-B1 - GH54	1	2	3	2	03-Fermentation_2
886									Arabinofuranosidase	?-1,4-xylosidase/?-arabinofuranosidase	1	2	3	2	03-Fermentation_2
887									Arabinofuranosidase	?-l-arabinofuranosidase	1	2	3	2	03-Fermentation_2
888									Arabinofuranosidase	?-l-arabinofuranosidase	1	2	3	2	03-Fermentation_2
889									Arabinofuranosidase	?-l-arabinofuranosidase	1	2	3	2	03-Fermentation_2
890									Hemicellulase backbone	XynC - GH11	5	2	3	2	03-Fermentation_2
891									Hemicellulase backbone	XynH GH11	5	2	3	2	03-Fermentation_2
892									beta-xylosidase	GH43	3	2	3	2	03-Fermentation_2
893									beta-xylosidase	?-xylosidase	3	2	3	2	03-Fermentation_2
894									Auxiliary activity	Hydrophobin	2	2	3	2	03-Fermentation_2
895									Auxiliary activity	Hydrophobin	2	2	3	2	03-Fermentation_2
896									Pectinase	Xylogalacturonan hydrolase	6	2	3	2	03-Fermentation_2
897									Pectinase	?-l-rhamnosidase	6	2	3	2	03-Fermentation_2
898									Side chain hydrolase	?-galactosidase	7	2	3	2	03-Fermentation_2
899									Side chain hydrolase	Acetyl05-Xylan esterase	7	2	3	2	03-Fermentation_2
900									Side chain hydrolase	?-glucuronidase	7	2	3	2	03-Fermentation_2
901									Side chain hydrolase	Pectinesterase	7	2	3	2	03-Fermentation_2
902									Arabinofuranosidase	abf62a - GH62	1	3	3	2	03-Fermentation_2
903									Arabinofuranosidase	abfA1 - GH51	1	3	3	2	03-Fermentation_2
904									Hemicellulase backbone	XynG GH11	5	3	3	2	03-Fermentation_2
905									beta-xylosidase	?-xylosidase - GH3	3	3	3	2	03-Fermentation_2
906									beta-xylosidase	?-xylosidase - GH43	3	3	3	2	03-Fermentation_2
907									beta-xylosidase	?-xylosidase	3	3	3	2	03-Fermentation_2
908									Pectinase	Exopolygalacturonase	6	3	3	2	03-Fermentation_2
909									Pectinase	Exopolygalacturonase	6	3	3	2	03-Fermentation_2
910									Pectinase	?-l-rhamnosidase	6	3	3	2	03-Fermentation_2
911									Side chain hydrolase	?-glucuronidase	7	3	3	2	03-Fermentation_2
912									Side chain hydrolase	Carboxylesterase	7	3	3	2	03-Fermentation_2
913									Side chain hydrolase	Carboxylesterase	7	3	3	2	03-Fermentation_2
914									Cellulase	?-glucosidase - GH1	4	4	3	2	03-Fermentation_2
915									Arabinofuranosidase	Abf62b	1	4	3	2	03-Fermentation_2
916									Arabinofuranosidase	Abf62c	1	4	3	2	03-Fermentation_2
917									Arabinofuranosidase	Abf-B2 - GH54	1	4	3	2	03-Fermentation_2
918									Hemicellulase backbone	XynI GH11	5	4	3	2	03-Fermentation_2
919									Hemicellulase backbone	?-1,4-endomannanase	5	4	3	2	03-Fermentation_2
920									beta-xylosidase	?-xylosidase - GH43	3	4	3	2	03-Fermentation_2
921									beta-xylosidase	GH43	3	4	3	2	03-Fermentation_2
922									Auxiliary activity	GH61	2	4	3	2	03-Fermentation_2
923									Pectinase	Polygalacturonase - GH28	6	4	3	2	03-Fermentation_2
924									Pectinase	Pectin Lyase	6	4	3	2	03-Fermentation_2
925									Pectinase	Endopolygalacturonase	6	4	3	2	03-Fermentation_2
926									Hemicellulase backbone	XynB - GH11	5	5	3	2	03-Fermentation_2
927									Hemicellulase backbone	XynD - GH10	5	5	3	2	03-Fermentation_2
928									Hemicellulase backbone	XynE - GH11	5	5	3	2	03-Fermentation_2
929									Hemicellulase backbone	XynF GH11	5	5	3	2	03-Fermentation_2
930									Pectinase	Galactanase - GH53	6	5	3	2	03-Fermentation_2
931									Pectinase	Endorhamnogalacturonase	6	5	3	2	03-Fermentation_2
932									Side chain hydrolase	Acetyl05-Xylan esterase	7	5	3	2	03-Fermentation_2
933									Side chain hydrolase	Acetyl05-Xylan esterase	7	5	3	2	03-Fermentation_2
934									Cellulase	CbhII - GH6	4	1	4	2	04-Avicel_2	-0.95
935									Cellulase	CbhI - GH7	4	1	4	2	04-Avicel_2	-1.35
936									Cellulase	?-glucosidase	4	1	4	2	04-Avicel_2	-1.25
937									Cellulase	?-1,4-endoglucanase	4	1	4	2	04-Avicel_2	-1.36
938									Cellulase	?-1,4-endoglucanase	4	1	4	2	04-Avicel_2	-1.57
939									Cellulase	?-1,4-endoglucanase	4	1	4	2	04-Avicel_2	-1.27
940									Cellulase	?-1,4-endoglucanase	4	1	4	2	04-Avicel_2	-0.62
941									Cellulase	Endoglucanse	4	1	4	2	04-Avicel_2	-1.24
942									Auxiliary activity	Hydrophobin	2	1	4	2	04-Avicel_2	1.36
943									Auxiliary activity	Swollenin	2	1	4	2	04-Avicel_2	-0.68
944									Auxiliary activity	Swollenin	2	1	4	2	04-Avicel_2	-1.43
945									Cellulase	?-1,4-endoglucanase	4	2	4	2	04-Avicel_2	-1.27
946									Cellulase	Cellobiohydrolase (reducing end)	4	2	4	2	04-Avicel_2	1.98
947									Arabinofuranosidase	Abf-B1 - GH54	1	2	4	2	04-Avicel_2	-0.2
948									Arabinofuranosidase	?-1,4-xylosidase/?-arabinofuranosidase	1	2	4	2	04-Avicel_2	-0.75
949									Arabinofuranosidase	?-l-arabinofuranosidase	1	2	4	2	04-Avicel_2	-0.22
950									Arabinofuranosidase	?-l-arabinofuranosidase	1	2	4	2	04-Avicel_2	-0.34
951									Arabinofuranosidase	?-l-arabinofuranosidase	1	2	4	2	04-Avicel_2	-0.12
952									Hemicellulase backbone	XynC - GH11	5	2	4	2	04-Avicel_2	-1.3
953									Hemicellulase backbone	XynH GH11	5	2	4	2	04-Avicel_2	0.95
954									beta-xylosidase	GH43	3	2	4	2	04-Avicel_2	-0.33
955									beta-xylosidase	?-xylosidase	3	2	4	2	04-Avicel_2	-3.34
956									Auxiliary activity	Hydrophobin	2	2	4	2	04-Avicel_2	-0.04
957									Auxiliary activity	Hydrophobin	2	2	4	2	04-Avicel_2	0.91
958									Pectinase	Xylogalacturonan hydrolase	6	2	4	2	04-Avicel_2	-1.4
959									Pectinase	?-l-rhamnosidase	6	2	4	2	04-Avicel_2	-1.33
960									Side chain hydrolase	?-galactosidase	7	2	4	2	04-Avicel_2	-1.44
961									Side chain hydrolase	Acetyl05-Xylan esterase	7	2	4	2	04-Avicel_2	0.25
962									Side chain hydrolase	?-glucuronidase	7	2	4	2	04-Avicel_2	-2.99
963									Side chain hydrolase	Pectinesterase	7	2	4	2	04-Avicel_2	-4.69
964									Arabinofuranosidase	abf62a - GH62	1	3	4	2	04-Avicel_2	-0.31
965									Arabinofuranosidase	abfA1 - GH51	1	3	4	2	04-Avicel_2	-1.03
966									Hemicellulase backbone	XynG GH11	5	3	4	2	04-Avicel_2
967									beta-xylosidase	?-xylosidase - GH3	3	3	4	2	04-Avicel_2	-1.2
968									beta-xylosidase	?-xylosidase - GH43	3	3	4	2	04-Avicel_2	-3.37
969									beta-xylosidase	?-xylosidase	3	3	4	2	04-Avicel_2	-0.88
970									Pectinase	Exopolygalacturonase	6	3	4	2	04-Avicel_2	0.63
971									Pectinase	Exopolygalacturonase	6	3	4	2	04-Avicel_2	-2.18
972									Pectinase	?-l-rhamnosidase	6	3	4	2	04-Avicel_2	1.39
973									Side chain hydrolase	?-glucuronidase	7	3	4	2	04-Avicel_2	-1.8
974									Side chain hydrolase	Carboxylesterase	7	3	4	2	04-Avicel_2	-2.39
975									Side chain hydrolase	Carboxylesterase	7	3	4	2	04-Avicel_2	-2.48
976									Cellulase	?-glucosidase - GH1	4	4	4	2	04-Avicel_2	-1.51
977									Arabinofuranosidase	Abf62b	1	4	4	2	04-Avicel_2	-0.87
978									Arabinofuranosidase	Abf62c	1	4	4	2	04-Avicel_2	-1.95
979									Arabinofuranosidase	Abf-B2 - GH54	1	4	4	2	04-Avicel_2	-0.72
980									Hemicellulase backbone	XynI GH11	5	4	4	2	04-Avicel_2	-1.03
981									Hemicellulase backbone	?-1,4-endomannanase	5	4	4	2	04-Avicel_2	-1.8
982									beta-xylosidase	?-xylosidase - GH43	3	4	4	2	04-Avicel_2	-2.22
983									beta-xylosidase	GH43	3	4	4	2	04-Avicel_2	-2.57
984									Auxiliary activity	GH61	2	4	4	2	04-Avicel_2	-1.89
985									Pectinase	Polygalacturonase - GH28	6	4	4	2	04-Avicel_2	-1.58
986									Pectinase	Pectin Lyase	6	4	4	2	04-Avicel_2	-3.27
987									Pectinase	Endopolygalacturonase	6	4	4	2	04-Avicel_2	-2.69
988									Hemicellulase backbone	XynB - GH11	5	5	4	2	04-Avicel_2	-2.46
989									Hemicellulase backbone	XynD - GH10	5	5	4	2	04-Avicel_2	-3.84
990									Hemicellulase backbone	XynE - GH11	5	5	4	2	04-Avicel_2	-0.93
991									Hemicellulase backbone	XynF GH11	5	5	4	2	04-Avicel_2	-1.64
992									Pectinase	Galactanase - GH53	6	5	4	2	04-Avicel_2	-1.9
993									Pectinase	Endorhamnogalacturonase	6	5	4	2	04-Avicel_2	-2.12
994									Side chain hydrolase	Acetyl05-Xylan esterase	7	5	4	2	04-Avicel_2	-1.85
995									Side chain hydrolase	Acetyl05-Xylan esterase	7	5	4	2	04-Avicel_2	-1.25
996									Cellulase	CbhII - GH6	4	1	5	2	05-Xylan_2	3.38
997									Cellulase	CbhI - GH7	4	1	5	2	05-Xylan_2	2.13
998									Cellulase	?-glucosidase	4	1	5	2	05-Xylan_2	-0.44
999									Cellulase	?-1,4-endoglucanase	4	1	5	2	05-Xylan_2	1.27
1000									Cellulase	?-1,4-endoglucanase	4	1	5	2	05-Xylan_2	0.42
1001									Cellulase	?-1,4-endoglucanase	4	1	5	2	05-Xylan_2	1.78
1002									Cellulase	?-1,4-endoglucanase	4	1	5	2	05-Xylan_2	1.85
1003									Cellulase	Endoglucanse	4	1	5	2	05-Xylan_2	2.91
1004									Auxiliary activity	Hydrophobin	2	1	5	2	05-Xylan_2	-0.9
1005									Auxiliary activity	Swollenin	2	1	5	2	05-Xylan_2	1.73
1006									Auxiliary activity	Swollenin	2	1	5	2	05-Xylan_2	0.79
1007									Cellulase	?-1,4-endoglucanase	4	2	5	2	05-Xylan_2	1.79
1008									Cellulase	Cellobiohydrolase (reducing end)	4	2	5	2	05-Xylan_2	4.4
1009									Arabinofuranosidase	Abf-B1 - GH54	1	2	5	2	05-Xylan_2	3.11
1010									Arabinofuranosidase	?-1,4-xylosidase/?-arabinofuranosidase	1	2	5	2	05-Xylan_2	-3.74
1011									Arabinofuranosidase	?-l-arabinofuranosidase	1	2	5	2	05-Xylan_2	1.24
1012									Arabinofuranosidase	?-l-arabinofuranosidase	1	2	5	2	05-Xylan_2	-0.68
1013									Arabinofuranosidase	?-l-arabinofuranosidase	1	2	5	2	05-Xylan_2	0.87
1014									Hemicellulase backbone	XynC - GH11	5	2	5	2	05-Xylan_2	-0.12
1015									Hemicellulase backbone	XynH GH11	5	2	5	2	05-Xylan_2	0.61
1016									beta-xylosidase	GH43	3	2	5	2	05-Xylan_2	1.38
1017									beta-xylosidase	?-xylosidase	3	2	5	2	05-Xylan_2	-6.84
1018									Auxiliary activity	Hydrophobin	2	2	5	2	05-Xylan_2	0.99
1019									Auxiliary activity	Hydrophobin	2	2	5	2	05-Xylan_2	0.96
1020									Pectinase	Xylogalacturonan hydrolase	6	2	5	2	05-Xylan_2	-2.13
1021									Pectinase	?-l-rhamnosidase	6	2	5	2	05-Xylan_2	-0.46
1022									Side chain hydrolase	?-galactosidase	7	2	5	2	05-Xylan_2	-0.9
1023									Side chain hydrolase	Acetyl05-Xylan esterase	7	2	5	2	05-Xylan_2	0.86
1024									Side chain hydrolase	?-glucuronidase	7	2	5	2	05-Xylan_2	-5.81
1025									Side chain hydrolase	Pectinesterase	7	2	5	2	05-Xylan_2	-0.39
1026									Arabinofuranosidase	abf62a - GH62	1	3	5	2	05-Xylan_2	-1.28
1027									Arabinofuranosidase	abfA1 - GH51	1	3	5	2	05-Xylan_2	-0.18
1028									Hemicellulase backbone	XynG GH11	5	3	5	2	05-Xylan_2
1029									beta-xylosidase	?-xylosidase - GH3	3	3	5	2	05-Xylan_2	-2.77
1030									beta-xylosidase	?-xylosidase - GH43	3	3	5	2	05-Xylan_2	-2.43
1031									beta-xylosidase	?-xylosidase	3	3	5	2	05-Xylan_2	-1.9
1032									Pectinase	Exopolygalacturonase	6	3	5	2	05-Xylan_2	-3.8
1033									Pectinase	Exopolygalacturonase	6	3	5	2	05-Xylan_2	-1.36
1034									Pectinase	?-l-rhamnosidase	6	3	5	2	05-Xylan_2	-3.24
1035									Side chain hydrolase	?-glucuronidase	7	3	5	2	05-Xylan_2	-4.53
1036									Side chain hydrolase	Carboxylesterase	7	3	5	2	05-Xylan_2	-2.91
1037									Side chain hydrolase	Carboxylesterase	7	3	5	2	05-Xylan_2	-3.27
1038									Cellulase	?-glucosidase - GH1	4	4	5	2	05-Xylan_2	1.52
1039									Arabinofuranosidase	Abf62b	1	4	5	2	05-Xylan_2	3.09
1040									Arabinofuranosidase	Abf62c	1	4	5	2	05-Xylan_2	3.66
1041									Arabinofuranosidase	Abf-B2 - GH54	1	4	5	2	05-Xylan_2	4.02
1042									Hemicellulase backbone	XynI GH11	5	4	5	2	05-Xylan_2	1.84
1043									Hemicellulase backbone	?-1,4-endomannanase	5	4	5	2	05-Xylan_2	1.99
1044									beta-xylosidase	?-xylosidase - GH43	3	4	5	2	05-Xylan_2	1.08
1045									beta-xylosidase	GH43	3	4	5	2	05-Xylan_2	0.95
1046									Auxiliary activity	GH61	2	4	5	2	05-Xylan_2	1.61
1047									Pectinase	Polygalacturonase - GH28	6	4	5	2	05-Xylan_2	1.05
1048									Pectinase	Pectin Lyase	6	4	5	2	05-Xylan_2	0.51
1049									Pectinase	Endopolygalacturonase	6	4	5	2	05-Xylan_2	2.13
1050									Hemicellulase backbone	XynB - GH11	5	5	5	2	05-Xylan_2	-2.84
1051									Hemicellulase backbone	XynD - GH10	5	5	5	2	05-Xylan_2	-2.8
1052									Hemicellulase backbone	XynE - GH11	5	5	5	2	05-Xylan_2	-2.74
1053									Hemicellulase backbone	XynF GH11	5	5	5	2	05-Xylan_2	-2.29
1054									Pectinase	Galactanase - GH53	6	5	5	2	05-Xylan_2	1.17
1055									Pectinase	Endorhamnogalacturonase	6	5	5	2	05-Xylan_2	0.46
1056									Side chain hydrolase	Acetyl05-Xylan esterase	7	5	5	2	05-Xylan_2	0.13
1057									Side chain hydrolase	Acetyl05-Xylan esterase	7	5	5	2	05-Xylan_2	-2.45
1058									Cellulase	CbhII - GH6	4	1	6	2	06-Xylose_0,2_2	-1.52
1059									Cellulase	CbhI - GH7	4	1	6	2	06-Xylose_0,2_2	-0.94
1060									Cellulase	?-glucosidase	4	1	6	2	06-Xylose_0,2_2	-0.09
1061									Cellulase	?-1,4-endoglucanase	4	1	6	2	06-Xylose_0,2_2	-0.05
1062									Cellulase	?-1,4-endoglucanase	4	1	6	2	06-Xylose_0,2_2	1.05
1063									Cellulase	?-1,4-endoglucanase	4	1	6	2	06-Xylose_0,2_2	-1.15
1064									Cellulase	?-1,4-endoglucanase	4	1	6	2	06-Xylose_0,2_2	-0.53
1065									Cellulase	Endoglucanse	4	1	6	2	06-Xylose_0,2_2	1.24
1066									Auxiliary activity	Hydrophobin	2	1	6	2	06-Xylose_0,2_2	-0.1
1067									Auxiliary activity	Swollenin	2	1	6	2	06-Xylose_0,2_2	0.6
1068									Auxiliary activity	Swollenin	2	1	6	2	06-Xylose_0,2_2
1069									Cellulase	?-1,4-endoglucanase	4	2	6	2	06-Xylose_0,2_2	-0.51
1070									Cellulase	Cellobiohydrolase (reducing end)	4	2	6	2	06-Xylose_0,2_2	2.05
1071									Arabinofuranosidase	Abf-B1 - GH54	1	2	6	2	06-Xylose_0,2_2	1.75
1072									Arabinofuranosidase	?-1,4-xylosidase/?-arabinofuranosidase	1	2	6	2	06-Xylose_0,2_2	-2.83
1073									Arabinofuranosidase	?-l-arabinofuranosidase	1	2	6	2	06-Xylose_0,2_2	-1.3
1074									Arabinofuranosidase	?-l-arabinofuranosidase	1	2	6	2	06-Xylose_0,2_2	-2.85
1075									Arabinofuranosidase	?-l-arabinofuranosidase	1	2	6	2	06-Xylose_0,2_2	-1.9
1076									Hemicellulase backbone	XynC - GH11	5	2	6	2	06-Xylose_0,2_2	-1.27
1077									Hemicellulase backbone	XynH GH11	5	2	6	2	06-Xylose_0,2_2	-0.44
1078									beta-xylosidase	GH43	3	2	6	2	06-Xylose_0,2_2	-0.27
1079									beta-xylosidase	?-xylosidase	3	2	6	2	06-Xylose_0,2_2	-8.27
1080									Auxiliary activity	Hydrophobin	2	2	6	2	06-Xylose_0,2_2	-1.33
1081									Auxiliary activity	Hydrophobin	2	2	6	2	06-Xylose_0,2_2	-0.33
1082									Pectinase	Xylogalacturonan hydrolase	6	2	6	2	06-Xylose_0,2_2	-1.18
1083									Pectinase	?-l-rhamnosidase	6	2	6	2	06-Xylose_0,2_2	-0.29
1084									Side chain hydrolase	?-galactosidase	7	2	6	2	06-Xylose_0,2_2	-1.79
1085									Side chain hydrolase	Acetyl05-Xylan esterase	7	2	6	2	06-Xylose_0,2_2	0.36
1086									Side chain hydrolase	?-glucuronidase	7	2	6	2	06-Xylose_0,2_2	-6.49
1087									Side chain hydrolase	Pectinesterase	7	2	6	2	06-Xylose_0,2_2	0.17
1088									Arabinofuranosidase	abf62a - GH62	1	3	6	2	06-Xylose_0,2_2	-3.38
1089									Arabinofuranosidase	abfA1 - GH51	1	3	6	2	06-Xylose_0,2_2	-1.95
1090									Hemicellulase backbone	XynG GH11	5	3	6	2	06-Xylose_0,2_2
1091									beta-xylosidase	?-xylosidase - GH3	3	3	6	2	06-Xylose_0,2_2	-5.35
1092									beta-xylosidase	?-xylosidase - GH43	3	3	6	2	06-Xylose_0,2_2	-2.42
1093									beta-xylosidase	?-xylosidase	3	3	6	2	06-Xylose_0,2_2	-2.05
1094									Pectinase	Exopolygalacturonase	6	3	6	2	06-Xylose_0,2_2	0.95
1095									Pectinase	Exopolygalacturonase	6	3	6	2	06-Xylose_0,2_2	-2.02
1096									Pectinase	?-l-rhamnosidase	6	3	6	2	06-Xylose_0,2_2	0.85
1097									Side chain hydrolase	?-glucuronidase	7	3	6	2	06-Xylose_0,2_2	-5.2
1098									Side chain hydrolase	Carboxylesterase	7	3	6	2	06-Xylose_0,2_2	-5.51
1099									Side chain hydrolase	Carboxylesterase	7	3	6	2	06-Xylose_0,2_2	-3.14
1100									Cellulase	?-glucosidase - GH1	4	4	6	2	06-Xylose_0,2_2	0.12
1101									Arabinofuranosidase	Abf62b	1	4	6	2	06-Xylose_0,2_2	-0.79
1102									Arabinofuranosidase	Abf62c	1	4	6	2	06-Xylose_0,2_2	-1.53
1103									Arabinofuranosidase	Abf-B2 - GH54	1	4	6	2	06-Xylose_0,2_2	-0.3
1104									Hemicellulase backbone	XynI GH11	5	4	6	2	06-Xylose_0,2_2	0.46
1105									Hemicellulase backbone	?-1,4-endomannanase	5	4	6	2	06-Xylose_0,2_2	-0.04
1106									beta-xylosidase	?-xylosidase - GH43	3	4	6	2	06-Xylose_0,2_2	-2.5
1107									beta-xylosidase	GH43	3	4	6	2	06-Xylose_0,2_2	0.52
1108									Auxiliary activity	GH61	2	4	6	2	06-Xylose_0,2_2	-0.35
1109									Pectinase	Polygalacturonase - GH28	6	4	6	2	06-Xylose_0,2_2	0.17
1110									Pectinase	Pectin Lyase	6	4	6	2	06-Xylose_0,2_2	0.07
1111									Pectinase	Endopolygalacturonase	6	4	6	2	06-Xylose_0,2_2	-0.15
1112									Hemicellulase backbone	XynB - GH11	5	5	6	2	06-Xylose_0,2_2	-5.72
1113									Hemicellulase backbone	XynD - GH10	5	5	6	2	06-Xylose_0,2_2	-6.14
1114									Hemicellulase backbone	XynE - GH11	5	5	6	2	06-Xylose_0,2_2	-2.55
1115									Hemicellulase backbone	XynF GH11	5	5	6	2	06-Xylose_0,2_2	-2.77
1116									Pectinase	Galactanase - GH53	6	5	6	2	06-Xylose_0,2_2	0.36
1117									Pectinase	Endorhamnogalacturonase	6	5	6	2	06-Xylose_0,2_2	2.15
1118									Side chain hydrolase	Acetyl05-Xylan esterase	7	5	6	2	06-Xylose_0,2_2	-2.51
1119									Side chain hydrolase	Acetyl05-Xylan esterase	7	5	6	2	06-Xylose_0,2_2	-4.85
1120									Cellulase	CbhII - GH6	4	1	7	2	07-Xylose_1_2	-2.56
1121									Cellulase	CbhI - GH7	4	1	7	2	07-Xylose_1_2	-0.82
1122									Cellulase	?-glucosidase	4	1	7	2	07-Xylose_1_2	1.38
1123									Cellulase	?-1,4-endoglucanase	4	1	7	2	07-Xylose_1_2	0.91
1124									Cellulase	?-1,4-endoglucanase	4	1	7	2	07-Xylose_1_2
1125									Cellulase	?-1,4-endoglucanase	4	1	7	2	07-Xylose_1_2	-0.47
1126									Cellulase	?-1,4-endoglucanase	4	1	7	2	07-Xylose_1_2	0.67
1127									Cellulase	Endoglucanse	4	1	7	2	07-Xylose_1_2
1128									Auxiliary activity	Hydrophobin	2	1	7	2	07-Xylose_1_2	-1.23
1129									Auxiliary activity	Swollenin	2	1	7	2	07-Xylose_1_2	-2.13
1130									Auxiliary activity	Swollenin	2	1	7	2	07-Xylose_1_2
1131									Cellulase	?-1,4-endoglucanase	4	2	7	2	07-Xylose_1_2	-0.66
1132									Cellulase	Cellobiohydrolase (reducing end)	4	2	7	2	07-Xylose_1_2	-0.21
1133									Arabinofuranosidase	Abf-B1 - GH54	1	2	7	2	07-Xylose_1_2	0.44
1134									Arabinofuranosidase	?-1,4-xylosidase/?-arabinofuranosidase	1	2	7	2	07-Xylose_1_2	-0.92
1135									Arabinofuranosidase	?-l-arabinofuranosidase	1	2	7	2	07-Xylose_1_2	-1.39
1136									Arabinofuranosidase	?-l-arabinofuranosidase	1	2	7	2	07-Xylose_1_2	-1.79
1137									Arabinofuranosidase	?-l-arabinofuranosidase	1	2	7	2	07-Xylose_1_2	0.06
1138									Hemicellulase backbone	XynC - GH11	5	2	7	2	07-Xylose_1_2	-1.56
1139									Hemicellulase backbone	XynH GH11	5	2	7	2	07-Xylose_1_2	1.78
1140									beta-xylosidase	GH43	3	2	7	2	07-Xylose_1_2	0.85
1141									beta-xylosidase	?-xylosidase	3	2	7	2	07-Xylose_1_2	-5.84
1142									Auxiliary activity	Hydrophobin	2	2	7	2	07-Xylose_1_2	0.01
1143									Auxiliary activity	Hydrophobin	2	2	7	2	07-Xylose_1_2	0.14
1144									Pectinase	Xylogalacturonan hydrolase	6	2	7	2	07-Xylose_1_2	-0.26
1145									Pectinase	?-l-rhamnosidase	6	2	7	2	07-Xylose_1_2	0.61
1146									Side chain hydrolase	?-galactosidase	7	2	7	2	07-Xylose_1_2	-2.54
1147									Side chain hydrolase	Acetyl05-Xylan esterase	7	2	7	2	07-Xylose_1_2	0.5
1148									Side chain hydrolase	?-glucuronidase	7	2	7	2	07-Xylose_1_2	-6.86
1149									Side chain hydrolase	Pectinesterase	7	2	7	2	07-Xylose_1_2	3.26
1150									Arabinofuranosidase	abf62a - GH62	1	3	7	2	07-Xylose_1_2	-2.72
1151									Arabinofuranosidase	abfA1 - GH51	1	3	7	2	07-Xylose_1_2	-4.25
1152									Hemicellulase backbone	XynG GH11	5	3	7	2	07-Xylose_1_2
1153									beta-xylosidase	?-xylosidase - GH3	3	3	7	2	07-Xylose_1_2	-4.85
1154									beta-xylosidase	?-xylosidase - GH43	3	3	7	2	07-Xylose_1_2	-4.23
1155									beta-xylosidase	?-xylosidase	3	3	7	2	07-Xylose_1_2	-2.72
1156									Pectinase	Exopolygalacturonase	6	3	7	2	07-Xylose_1_2	-0.36
1157									Pectinase	Exopolygalacturonase	6	3	7	2	07-Xylose_1_2	-2.55
1158									Pectinase	?-l-rhamnosidase	6	3	7	2	07-Xylose_1_2	-0.28
1159									Side chain hydrolase	?-glucuronidase	7	3	7	2	07-Xylose_1_2	-5.6
1160									Side chain hydrolase	Carboxylesterase	7	3	7	2	07-Xylose_1_2	-3.14
1161									Side chain hydrolase	Carboxylesterase	7	3	7	2	07-Xylose_1_2	-4.69
1162									Cellulase	?-glucosidase - GH1	4	4	7	2	07-Xylose_1_2	-0.52
1163									Arabinofuranosidase	Abf62b	1	4	7	2	07-Xylose_1_2	-1.06
1164									Arabinofuranosidase	Abf62c	1	4	7	2	07-Xylose_1_2	-1
1165									Arabinofuranosidase	Abf-B2 - GH54	1	4	7	2	07-Xylose_1_2	-0.46
1166									Hemicellulase backbone	XynI GH11	5	4	7	2	07-Xylose_1_2	-0.99
1167									Hemicellulase backbone	?-1,4-endomannanase	5	4	7	2	07-Xylose_1_2	0.05
1168									beta-xylosidase	?-xylosidase - GH43	3	4	7	2	07-Xylose_1_2	-2.52
1169									beta-xylosidase	GH43	3	4	7	2	07-Xylose_1_2	0.83
1170									Auxiliary activity	GH61	2	4	7	2	07-Xylose_1_2	0.25
1171									Pectinase	Polygalacturonase - GH28	6	4	7	2	07-Xylose_1_2	-0.21
1172									Pectinase	Pectin Lyase	6	4	7	2	07-Xylose_1_2	-1.16
1173									Pectinase	Endopolygalacturonase	6	4	7	2	07-Xylose_1_2	-0.22
1174									Hemicellulase backbone	XynB - GH11	5	5	7	2	07-Xylose_1_2	-5.73
1175									Hemicellulase backbone	XynD - GH10	5	5	7	2	07-Xylose_1_2	-4.47
1176									Hemicellulase backbone	XynE - GH11	5	5	7	2	07-Xylose_1_2	-3.02
1177									Hemicellulase backbone	XynF GH11	5	5	7	2	07-Xylose_1_2	-3.04
1178									Pectinase	Galactanase - GH53	6	5	7	2	07-Xylose_1_2	-1.6
1179									Pectinase	Endorhamnogalacturonase	6	5	7	2	07-Xylose_1_2	1.78
1180									Side chain hydrolase	Acetyl05-Xylan esterase	7	5	7	2	07-Xylose_1_2	-2.16
1181									Side chain hydrolase	Acetyl05-Xylan esterase	7	5	7	2	07-Xylose_1_2	-3.36
1182									Cellulase	CbhII - GH6	4	1	8	2	08-Cellobiose_2	2.28
1183									Cellulase	CbhI - GH7	4	1	8	2	08-Cellobiose_2	0.25
1184									Cellulase	?-glucosidase	4	1	8	2	08-Cellobiose_2	-1.42
1185									Cellulase	?-1,4-endoglucanase	4	1	8	2	08-Cellobiose_2	-1.22
1186									Cellulase	?-1,4-endoglucanase	4	1	8	2	08-Cellobiose_2	-2.37
1187									Cellulase	?-1,4-endoglucanase	4	1	8	2	08-Cellobiose_2	-1.42
1188									Cellulase	?-1,4-endoglucanase	4	1	8	2	08-Cellobiose_2	-0.63
1189									Cellulase	Endoglucanse	4	1	8	2	08-Cellobiose_2	-0.91
1190									Auxiliary activity	Hydrophobin	2	1	8	2	08-Cellobiose_2	0.48
1191									Auxiliary activity	Swollenin	2	1	8	2	08-Cellobiose_2	-0.21
1192									Auxiliary activity	Swollenin	2	1	8	2	08-Cellobiose_2	-1.83
1193									Cellulase	?-1,4-endoglucanase	4	2	8	2	08-Cellobiose_2	-1.49
1194									Cellulase	Cellobiohydrolase (reducing end)	4	2	8	2	08-Cellobiose_2	2.95
1195									Arabinofuranosidase	Abf-B1 - GH54	1	2	8	2	08-Cellobiose_2	0.22
1196									Arabinofuranosidase	?-1,4-xylosidase/?-arabinofuranosidase	1	2	8	2	08-Cellobiose_2	-0.96
1197									Arabinofuranosidase	?-l-arabinofuranosidase	1	2	8	2	08-Cellobiose_2	-1.31
1198									Arabinofuranosidase	?-l-arabinofuranosidase	1	2	8	2	08-Cellobiose_2	-3.83
1199									Arabinofuranosidase	?-l-arabinofuranosidase	1	2	8	2	08-Cellobiose_2	-0.32
1200									Hemicellulase backbone	XynC - GH11	5	2	8	2	08-Cellobiose_2	-0.47
1201									Hemicellulase backbone	XynH GH11	5	2	8	2	08-Cellobiose_2	2.25
1202									beta-xylosidase	GH43	3	2	8	2	08-Cellobiose_2	0.67
1203									beta-xylosidase	?-xylosidase	3	2	8	2	08-Cellobiose_2	-0.06
1204									Auxiliary activity	Hydrophobin	2	2	8	2	08-Cellobiose_2	-1.4
1205									Auxiliary activity	Hydrophobin	2	2	8	2	08-Cellobiose_2	-1.93
1206									Pectinase	Xylogalacturonan hydrolase	6	2	8	2	08-Cellobiose_2	-0.73
1207									Pectinase	?-l-rhamnosidase	6	2	8	2	08-Cellobiose_2	-0.39
1208									Side chain hydrolase	?-galactosidase	7	2	8	2	08-Cellobiose_2	-3.34
1209									Side chain hydrolase	Acetyl05-Xylan esterase	7	2	8	2	08-Cellobiose_2	-3.93
1210									Side chain hydrolase	?-glucuronidase	7	2	8	2	08-Cellobiose_2	-2.09
1211									Side chain hydrolase	Pectinesterase	7	2	8	2	08-Cellobiose_2
1212									Arabinofuranosidase	abf62a - GH62	1	3	8	2	08-Cellobiose_2	1.5
1213									Arabinofuranosidase	abfA1 - GH51	1	3	8	2	08-Cellobiose_2	-0.55
1214									Hemicellulase backbone	XynG GH11	5	3	8	2	08-Cellobiose_2
1215									beta-xylosidase	?-xylosidase - GH3	3	3	8	2	08-Cellobiose_2	-1.24
1216									beta-xylosidase	?-xylosidase - GH43	3	3	8	2	08-Cellobiose_2	-0.65
1217									beta-xylosidase	?-xylosidase	3	3	8	2	08-Cellobiose_2	0.86
1218									Pectinase	Exopolygalacturonase	6	3	8	2	08-Cellobiose_2	1.62
1219									Pectinase	Exopolygalacturonase	6	3	8	2	08-Cellobiose_2	-2.29
1220									Pectinase	?-l-rhamnosidase	6	3	8	2	08-Cellobiose_2	1.8
1221									Side chain hydrolase	?-glucuronidase	7	3	8	2	08-Cellobiose_2	-0.7
1222									Side chain hydrolase	Carboxylesterase	7	3	8	2	08-Cellobiose_2	0.21
1223									Side chain hydrolase	Carboxylesterase	7	3	8	2	08-Cellobiose_2	-4.03
1224									Cellulase	?-glucosidase - GH1	4	4	8	2	08-Cellobiose_2	-0.64
1225									Arabinofuranosidase	Abf62b	1	4	8	2	08-Cellobiose_2	0.02
1226									Arabinofuranosidase	Abf62c	1	4	8	2	08-Cellobiose_2	0.01
1227									Arabinofuranosidase	Abf-B2 - GH54	1	4	8	2	08-Cellobiose_2	-0.46
1228									Hemicellulase backbone	XynI GH11	5	4	8	2	08-Cellobiose_2	-1.02
1229									Hemicellulase backbone	?-1,4-endomannanase	5	4	8	2	08-Cellobiose_2	-1
1230									beta-xylosidase	?-xylosidase - GH43	3	4	8	2	08-Cellobiose_2	-0.51
1231									beta-xylosidase	GH43	3	4	8	2	08-Cellobiose_2	0.93
1232									Auxiliary activity	GH61	2	4	8	2	08-Cellobiose_2	0.01
1233									Pectinase	Polygalacturonase - GH28	6	4	8	2	08-Cellobiose_2	-0.34
1234									Pectinase	Pectin Lyase	6	4	8	2	08-Cellobiose_2	-1.85
1235									Pectinase	Endopolygalacturonase	6	4	8	2	08-Cellobiose_2	-0.1
1236									Hemicellulase backbone	XynB - GH11	5	5	8	2	08-Cellobiose_2	-1.7
1237									Hemicellulase backbone	XynD - GH10	5	5	8	2	08-Cellobiose_2	1.93
1238									Hemicellulase backbone	XynE - GH11	5	5	8	2	08-Cellobiose_2
1239									Hemicellulase backbone	XynF GH11	5	5	8	2	08-Cellobiose_2	-0.77
1240									Pectinase	Galactanase - GH53	6	5	8	2	08-Cellobiose_2	-1.53
1241									Pectinase	Endorhamnogalacturonase	6	5	8	2	08-Cellobiose_2	-0.89
1242									Side chain hydrolase	Acetyl05-Xylan esterase	7	5	8	2	08-Cellobiose_2	-1.56
1243									Side chain hydrolase	Acetyl05-Xylan esterase	7	5	8	2	08-Cellobiose_2	-1.34
1244									Cellulase	CbhII - GH6	4	1	9	2	09-Arabinose_0,2_2	-1.53
1245									Cellulase	CbhI - GH7	4	1	9	2	09-Arabinose_0,2_2	-1.88
1246									Cellulase	?-glucosidase	4	1	9	2	09-Arabinose_0,2_2	-0.75
1247									Cellulase	?-1,4-endoglucanase	4	1	9	2	09-Arabinose_0,2_2	-0.55
1248									Cellulase	?-1,4-endoglucanase	4	1	9	2	09-Arabinose_0,2_2	-1.29
1249									Cellulase	?-1,4-endoglucanase	4	1	9	2	09-Arabinose_0,2_2	1.13
1250									Cellulase	?-1,4-endoglucanase	4	1	9	2	09-Arabinose_0,2_2	0.04
1251									Cellulase	Endoglucanse	4	1	9	2	09-Arabinose_0,2_2	0.11
1252									Auxiliary activity	Hydrophobin	2	1	9	2	09-Arabinose_0,2_2	0.27
1253									Auxiliary activity	Swollenin	2	1	9	2	09-Arabinose_0,2_2	1.43
1254									Auxiliary activity	Swollenin	2	1	9	2	09-Arabinose_0,2_2
1255									Cellulase	?-1,4-endoglucanase	4	2	9	2	09-Arabinose_0,2_2	-0.76
1256									Cellulase	Cellobiohydrolase (reducing end)	4	2	9	2	09-Arabinose_0,2_2	2.02
1257									Arabinofuranosidase	Abf-B1 - GH54	1	2	9	2	09-Arabinose_0,2_2	-0.46
1258									Arabinofuranosidase	?-1,4-xylosidase/?-arabinofuranosidase	1	2	9	2	09-Arabinose_0,2_2	-0.15
1259									Arabinofuranosidase	?-l-arabinofuranosidase	1	2	9	2	09-Arabinose_0,2_2	-1.51
1260									Arabinofuranosidase	?-l-arabinofuranosidase	1	2	9	2	09-Arabinose_0,2_2	-3.79
1261									Arabinofuranosidase	?-l-arabinofuranosidase	1	2	9	2	09-Arabinose_0,2_2	0.18
1262									Hemicellulase backbone	XynC - GH11	5	2	9	2	09-Arabinose_0,2_2	-0.33
1263									Hemicellulase backbone	XynH GH11	5	2	9	2	09-Arabinose_0,2_2	1.39
1264									beta-xylosidase	GH43	3	2	9	2	09-Arabinose_0,2_2	-0.17
1265									beta-xylosidase	?-xylosidase	3	2	9	2	09-Arabinose_0,2_2	-1.04
1266									Auxiliary activity	Hydrophobin	2	2	9	2	09-Arabinose_0,2_2	-1.33
1267									Auxiliary activity	Hydrophobin	2	2	9	2	09-Arabinose_0,2_2	-2.77
1268									Pectinase	Xylogalacturonan hydrolase	6	2	9	2	09-Arabinose_0,2_2	-0.33
1269									Pectinase	?-l-rhamnosidase	6	2	9	2	09-Arabinose_0,2_2	0.12
1270									Side chain hydrolase	?-galactosidase	7	2	9	2	09-Arabinose_0,2_2	-3.6
1271									Side chain hydrolase	Acetyl05-Xylan esterase	7	2	9	2	09-Arabinose_0,2_2	-3.18
1272									Side chain hydrolase	?-glucuronidase	7	2	9	2	09-Arabinose_0,2_2	-0.21
1273									Side chain hydrolase	Pectinesterase	7	2	9	2	09-Arabinose_0,2_2	-2.31
1274									Arabinofuranosidase	abf62a - GH62	1	3	9	2	09-Arabinose_0,2_2	0.83
1275									Arabinofuranosidase	abfA1 - GH51	1	3	9	2	09-Arabinose_0,2_2	-0.11
1276									Hemicellulase backbone	XynG GH11	5	3	9	2	09-Arabinose_0,2_2
1277									beta-xylosidase	?-xylosidase - GH3	3	3	9	2	09-Arabinose_0,2_2	-1.59
1278									beta-xylosidase	?-xylosidase - GH43	3	3	9	2	09-Arabinose_0,2_2	-0.5
1279									beta-xylosidase	?-xylosidase	3	3	9	2	09-Arabinose_0,2_2	-0.1
1280									Pectinase	Exopolygalacturonase	6	3	9	2	09-Arabinose_0,2_2	0.2
1281									Pectinase	Exopolygalacturonase	6	3	9	2	09-Arabinose_0,2_2	-0.7
1282									Pectinase	?-l-rhamnosidase	6	3	9	2	09-Arabinose_0,2_2	1.39
1283									Side chain hydrolase	?-glucuronidase	7	3	9	2	09-Arabinose_0,2_2	-0.11
1284									Side chain hydrolase	Carboxylesterase	7	3	9	2	09-Arabinose_0,2_2	-0.1
1285									Side chain hydrolase	Carboxylesterase	7	3	9	2	09-Arabinose_0,2_2	-2.82
1286									Cellulase	?-glucosidase - GH1	4	4	9	2	09-Arabinose_0,2_2	-0.39
1287									Arabinofuranosidase	Abf62b	1	4	9	2	09-Arabinose_0,2_2	0.33
1288									Arabinofuranosidase	Abf62c	1	4	9	2	09-Arabinose_0,2_2	-0.22
1289									Arabinofuranosidase	Abf-B2 - GH54	1	4	9	2	09-Arabinose_0,2_2	-0.32
1290									Hemicellulase backbone	XynI GH11	5	4	9	2	09-Arabinose_0,2_2	-0.66
1291									Hemicellulase backbone	?-1,4-endomannanase	5	4	9	2	09-Arabinose_0,2_2	-0.51
1292									beta-xylosidase	?-xylosidase - GH43	3	4	9	2	09-Arabinose_0,2_2	-2.09
1293									beta-xylosidase	GH43	3	4	9	2	09-Arabinose_0,2_2	0.39
1294									Auxiliary activity	GH61	2	4	9	2	09-Arabinose_0,2_2	-0.3
1295									Pectinase	Polygalacturonase - GH28	6	4	9	2	09-Arabinose_0,2_2	-0.52
1296									Pectinase	Pectin Lyase	6	4	9	2	09-Arabinose_0,2_2	-1.57
1297									Pectinase	Endopolygalacturonase	6	4	9	2	09-Arabinose_0,2_2	-0.62
1298									Hemicellulase backbone	XynB - GH11	5	5	9	2	09-Arabinose_0,2_2	-2.59
1299									Hemicellulase backbone	XynD - GH10	5	5	9	2	09-Arabinose_0,2_2	0.16
1300									Hemicellulase backbone	XynE - GH11	5	5	9	2	09-Arabinose_0,2_2
1301									Hemicellulase backbone	XynF GH11	5	5	9	2	09-Arabinose_0,2_2	-0.83
1302									Pectinase	Galactanase - GH53	6	5	9	2	09-Arabinose_0,2_2	-0.66
1303									Pectinase	Endorhamnogalacturonase	6	5	9	2	09-Arabinose_0,2_2	0.14
1304									Side chain hydrolase	Acetyl05-Xylan esterase	7	5	9	2	09-Arabinose_0,2_2	-1.17
1305									Side chain hydrolase	Acetyl05-Xylan esterase	7	5	9	2	09-Arabinose_0,2_2	0.98
1306									Cellulase	CbhII - GH6	4	1	11	2	11-Arabinose_1_2	-0.67
1307									Cellulase	CbhI - GH7	4	1	11	2	11-Arabinose_1_2	-0.22
1308									Cellulase	?-glucosidase	4	1	11	2	11-Arabinose_1_2
1309									Cellulase	?-1,4-endoglucanase	4	1	11	2	11-Arabinose_1_2	0.77
1310									Cellulase	?-1,4-endoglucanase	4	1	11	2	11-Arabinose_1_2
1311									Cellulase	?-1,4-endoglucanase	4	1	11	2	11-Arabinose_1_2	1.82
1312									Cellulase	?-1,4-endoglucanase	4	1	11	2	11-Arabinose_1_2	1.04
1313									Cellulase	Endoglucanse	4	1	11	2	11-Arabinose_1_2
1314									Auxiliary activity	Hydrophobin	2	1	11	2	11-Arabinose_1_2	-0.48
1315									Auxiliary activity	Swollenin	2	1	11	2	11-Arabinose_1_2	1.72
1316									Auxiliary activity	Swollenin	2	1	11	2	11-Arabinose_1_2
1317									Cellulase	?-1,4-endoglucanase	4	2	11	2	11-Arabinose_1_2	-1.82
1318									Cellulase	Cellobiohydrolase (reducing end)	4	2	11	2	11-Arabinose_1_2	0.29
1319									Arabinofuranosidase	Abf-B1 - GH54	1	2	11	2	11-Arabinose_1_2	0.72
1320									Arabinofuranosidase	?-1,4-xylosidase/?-arabinofuranosidase	1	2	11	2	11-Arabinose_1_2	1.53
1321									Arabinofuranosidase	?-l-arabinofuranosidase	1	2	11	2	11-Arabinose_1_2	-0.89
1322									Arabinofuranosidase	?-l-arabinofuranosidase	1	2	11	2	11-Arabinose_1_2	-2.49
1323									Arabinofuranosidase	?-l-arabinofuranosidase	1	2	11	2	11-Arabinose_1_2	-1.06
1324									Hemicellulase backbone	XynC - GH11	5	2	11	2	11-Arabinose_1_2	-1.39
1325									Hemicellulase backbone	XynH GH11	5	2	11	2	11-Arabinose_1_2	2.97
1326									beta-xylosidase	GH43	3	2	11	2	11-Arabinose_1_2	0.4
1327									beta-xylosidase	?-xylosidase	3	2	11	2	11-Arabinose_1_2	0.06
1328									Auxiliary activity	Hydrophobin	2	2	11	2	11-Arabinose_1_2	-1.29
1329									Auxiliary activity	Hydrophobin	2	2	11	2	11-Arabinose_1_2	-1.46
1330									Pectinase	Xylogalacturonan hydrolase	6	2	11	2	11-Arabinose_1_2	-0.2
1331									Pectinase	?-l-rhamnosidase	6	2	11	2	11-Arabinose_1_2	-0.41
1332									Side chain hydrolase	?-galactosidase	7	2	11	2	11-Arabinose_1_2	-2
1333									Side chain hydrolase	Acetyl05-Xylan esterase	7	2	11	2	11-Arabinose_1_2	-2.36
1334									Side chain hydrolase	?-glucuronidase	7	2	11	2	11-Arabinose_1_2	-1.27
1335									Side chain hydrolase	Pectinesterase	7	2	11	2	11-Arabinose_1_2
1336									Arabinofuranosidase	abf62a - GH62	1	3	11	2	11-Arabinose_1_2	2.24
1337									Arabinofuranosidase	abfA1 - GH51	1	3	11	2	11-Arabinose_1_2	-0.27
1338									Hemicellulase backbone	XynG GH11	5	3	11	2	11-Arabinose_1_2
1339									beta-xylosidase	?-xylosidase - GH3	3	3	11	2	11-Arabinose_1_2	-1.46
1340									beta-xylosidase	?-xylosidase - GH43	3	3	11	2	11-Arabinose_1_2	-1.49
1341									beta-xylosidase	?-xylosidase	3	3	11	2	11-Arabinose_1_2	0.58
1342									Pectinase	Exopolygalacturonase	6	3	11	2	11-Arabinose_1_2	-0.93
1343									Pectinase	Exopolygalacturonase	6	3	11	2	11-Arabinose_1_2	1.06
1344									Pectinase	?-l-rhamnosidase	6	3	11	2	11-Arabinose_1_2	1.83
1345									Side chain hydrolase	?-glucuronidase	7	3	11	2	11-Arabinose_1_2	-0.91
1346									Side chain hydrolase	Carboxylesterase	7	3	11	2	11-Arabinose_1_2	1.18
1347									Side chain hydrolase	Carboxylesterase	7	3	11	2	11-Arabinose_1_2	-2.32
1348									Cellulase	?-glucosidase - GH1	4	4	11	2	11-Arabinose_1_2	-1.44
1349									Arabinofuranosidase	Abf62b	1	4	11	2	11-Arabinose_1_2	-0.52
1350									Arabinofuranosidase	Abf62c	1	4	11	2	11-Arabinose_1_2	-0.46
1351									Arabinofuranosidase	Abf-B2 - GH54	1	4	11	2	11-Arabinose_1_2	0.82
1352									Hemicellulase backbone	XynI GH11	5	4	11	2	11-Arabinose_1_2	-1.18
1353									Hemicellulase backbone	?-1,4-endomannanase	5	4	11	2	11-Arabinose_1_2	-1.6
1354									beta-xylosidase	?-xylosidase - GH43	3	4	11	2	11-Arabinose_1_2
1355									beta-xylosidase	GH43	3	4	11	2	11-Arabinose_1_2	0.35
1356									Auxiliary activity	GH61	2	4	11	2	11-Arabinose_1_2	-0.53
1357									Pectinase	Polygalacturonase - GH28	6	4	11	2	11-Arabinose_1_2	-1.11
1358									Pectinase	Pectin Lyase	6	4	11	2	11-Arabinose_1_2	0.26
1359									Pectinase	Endopolygalacturonase	6	4	11	2	11-Arabinose_1_2	-0.06
1360									Hemicellulase backbone	XynB - GH11	5	5	11	2	11-Arabinose_1_2	-2.42
1361									Hemicellulase backbone	XynD - GH10	5	5	11	2	11-Arabinose_1_2	2.78
1362									Hemicellulase backbone	XynE - GH11	5	5	11	2	11-Arabinose_1_2	0.31
1363									Hemicellulase backbone	XynF GH11	5	5	11	2	11-Arabinose_1_2	-0.94
1364									Pectinase	Galactanase - GH53	6	5	11	2	11-Arabinose_1_2	-1.98
1365									Pectinase	Endorhamnogalacturonase	6	5	11	2	11-Arabinose_1_2	0.89
1366									Side chain hydrolase	Acetyl05-Xylan esterase	7	5	11	2	11-Arabinose_1_2	-1.18
1367									Side chain hydrolase	Acetyl05-Xylan esterase	7	5	11	2	11-Arabinose_1_2	1.27
1368									Cellulase	CbhII - GH6	4	1	10	2	10-C-Starv_2	-1.55
1369									Cellulase	CbhI - GH7	4	1	10	2	10-C-Starv_2	-2.03
1370									Cellulase	?-glucosidase	4	1	10	2	10-C-Starv_2	-1.56
1371									Cellulase	?-1,4-endoglucanase	4	1	10	2	10-C-Starv_2	2.2
1372									Cellulase	?-1,4-endoglucanase	4	1	10	2	10-C-Starv_2	-0.73
1373									Cellulase	?-1,4-endoglucanase	4	1	10	2	10-C-Starv_2	0.75
1374									Cellulase	?-1,4-endoglucanase	4	1	10	2	10-C-Starv_2	-0.31
1375									Cellulase	Endoglucanse	4	1	10	2	10-C-Starv_2	-0.84
1376									Auxiliary activity	Hydrophobin	2	1	10	2	10-C-Starv_2	0.5
1377									Auxiliary activity	Swollenin	2	1	10	2	10-C-Starv_2	0.56
1378									Auxiliary activity	Swollenin	2	1	10	2	10-C-Starv_2	-0.58
1379									Cellulase	?-1,4-endoglucanase	4	2	10	2	10-C-Starv_2	-1.98
1380									Cellulase	Cellobiohydrolase (reducing end)	4	2	10	2	10-C-Starv_2	2.01
1381									Arabinofuranosidase	Abf-B1 - GH54	1	2	10	2	10-C-Starv_2	0.87
1382									Arabinofuranosidase	?-1,4-xylosidase/?-arabinofuranosidase	1	2	10	2	10-C-Starv_2	0.94
1383									Arabinofuranosidase	?-l-arabinofuranosidase	1	2	10	2	10-C-Starv_2	-0.5
1384									Arabinofuranosidase	?-l-arabinofuranosidase	1	2	10	2	10-C-Starv_2	-3.38
1385									Arabinofuranosidase	?-l-arabinofuranosidase	1	2	10	2	10-C-Starv_2	0.96
1386									Hemicellulase backbone	XynC - GH11	5	2	10	2	10-C-Starv_2	-0.92
1387									Hemicellulase backbone	XynH GH11	5	2	10	2	10-C-Starv_2	3.08
1388									beta-xylosidase	GH43	3	2	10	2	10-C-Starv_2	1.07
1389									beta-xylosidase	?-xylosidase	3	2	10	2	10-C-Starv_2	0.52
1390									Auxiliary activity	Hydrophobin	2	2	10	2	10-C-Starv_2	-0.11
1391									Auxiliary activity	Hydrophobin	2	2	10	2	10-C-Starv_2	-0.81
1392									Pectinase	Xylogalacturonan hydrolase	6	2	10	2	10-C-Starv_2	0.51
1393									Pectinase	?-l-rhamnosidase	6	2	10	2	10-C-Starv_2	0.78
1394									Side chain hydrolase	?-galactosidase	7	2	10	2	10-C-Starv_2	-2.19
1395									Side chain hydrolase	Acetyl05-Xylan esterase	7	2	10	2	10-C-Starv_2	1.41
1396									Side chain hydrolase	?-glucuronidase	7	2	10	2	10-C-Starv_2	-2.54
1397									Side chain hydrolase	Pectinesterase	7	2	10	2	10-C-Starv_2	0.37
1398									Arabinofuranosidase	abf62a - GH62	1	3	10	2	10-C-Starv_2	1.39
1399									Arabinofuranosidase	abfA1 - GH51	1	3	10	2	10-C-Starv_2	-0.2
1400									Hemicellulase backbone	XynG GH11	5	3	10	2	10-C-Starv_2
1401									beta-xylosidase	?-xylosidase - GH3	3	3	10	2	10-C-Starv_2	-0.05
1402									beta-xylosidase	?-xylosidase - GH43	3	3	10	2	10-C-Starv_2	0.18
1403									beta-xylosidase	?-xylosidase	3	3	10	2	10-C-Starv_2	0.38
1404									Pectinase	Exopolygalacturonase	6	3	10	2	10-C-Starv_2	0.35
1405									Pectinase	Exopolygalacturonase	6	3	10	2	10-C-Starv_2	-1.28
1406									Pectinase	?-l-rhamnosidase	6	3	10	2	10-C-Starv_2	0.69
1407									Side chain hydrolase	?-glucuronidase	7	3	10	2	10-C-Starv_2	-0.01
1408									Side chain hydrolase	Carboxylesterase	7	3	10	2	10-C-Starv_2	1.07
1409									Side chain hydrolase	Carboxylesterase	7	3	10	2	10-C-Starv_2	-2.76
1410									Cellulase	?-glucosidase - GH1	4	4	10	2	10-C-Starv_2	-0.88
1411									Arabinofuranosidase	Abf62b	1	4	10	2	10-C-Starv_2	-0.08
1412									Arabinofuranosidase	Abf62c	1	4	10	2	10-C-Starv_2	0.8
1413									Arabinofuranosidase	Abf-B2 - GH54	1	4	10	2	10-C-Starv_2	1.29
1414									Hemicellulase backbone	XynI GH11	5	4	10	2	10-C-Starv_2	-0.17
1415									Hemicellulase backbone	?-1,4-endomannanase	5	4	10	2	10-C-Starv_2	0.26
1416									beta-xylosidase	?-xylosidase - GH43	3	4	10	2	10-C-Starv_2	-0.44
1417									beta-xylosidase	GH43	3	4	10	2	10-C-Starv_2	0.86
1418									Auxiliary activity	GH61	2	4	10	2	10-C-Starv_2	0.01
1419									Pectinase	Polygalacturonase - GH28	6	4	10	2	10-C-Starv_2	0.56
1420									Pectinase	Pectin Lyase	6	4	10	2	10-C-Starv_2	0.24
1421									Pectinase	Endopolygalacturonase	6	4	10	2	10-C-Starv_2	0.3
1422									Hemicellulase backbone	XynB - GH11	5	5	10	2	10-C-Starv_2	-1.76
1423									Hemicellulase backbone	XynD - GH10	5	5	10	2	10-C-Starv_2	1.41
1424									Hemicellulase backbone	XynE - GH11	5	5	10	2	10-C-Starv_2	-1.22
1425									Hemicellulase backbone	XynF GH11	5	5	10	2	10-C-Starv_2	0.22
1426									Pectinase	Galactanase - GH53	6	5	10	2	10-C-Starv_2	0.16
1427									Pectinase	Endorhamnogalacturonase	6	5	10	2	10-C-Starv_2	0.68
1428									Side chain hydrolase	Acetyl05-Xylan esterase	7	5	10	2	10-C-Starv_2	0.21
1429									Side chain hydrolase	Acetyl05-Xylan esterase	7	5	10	2	10-C-Starv_2	0.78
1430									Cellulase	CbhII - GH6	4	1	12	2	12-N-Starv_2	-3.71
1431									Cellulase	CbhI - GH7	4	1	12	2	12-N-Starv_2	0.4
1432									Cellulase	?-glucosidase	4	1	12	2	12-N-Starv_2	-3.52
1433									Cellulase	?-1,4-endoglucanase	4	1	12	2	12-N-Starv_2
1434									Cellulase	?-1,4-endoglucanase	4	1	12	2	12-N-Starv_2	-1.31
1435									Cellulase	?-1,4-endoglucanase	4	1	12	2	12-N-Starv_2	0.78
1436									Cellulase	?-1,4-endoglucanase	4	1	12	2	12-N-Starv_2	0.89
1437									Cellulase	Endoglucanse	4	1	12	2	12-N-Starv_2	-1.83
1438									Auxiliary activity	Hydrophobin	2	1	12	2	12-N-Starv_2	-2.7
1439									Auxiliary activity	Swollenin	2	1	12	2	12-N-Starv_2
1440									Auxiliary activity	Swollenin	2	1	12	2	12-N-Starv_2	-1.9
1441									Cellulase	?-1,4-endoglucanase	4	2	12	2	12-N-Starv_2	-0.61
1442									Cellulase	Cellobiohydrolase (reducing end)	4	2	12	2	12-N-Starv_2	4.28
1443									Arabinofuranosidase	Abf-B1 - GH54	1	2	12	2	12-N-Starv_2	0.05
1444									Arabinofuranosidase	?-1,4-xylosidase/?-arabinofuranosidase	1	2	12	2	12-N-Starv_2	1.12
1445									Arabinofuranosidase	?-l-arabinofuranosidase	1	2	12	2	12-N-Starv_2	1.04
1446									Arabinofuranosidase	?-l-arabinofuranosidase	1	2	12	2	12-N-Starv_2	-1.02
1447									Arabinofuranosidase	?-l-arabinofuranosidase	1	2	12	2	12-N-Starv_2	1.02
1448									Hemicellulase backbone	XynC - GH11	5	2	12	2	12-N-Starv_2	-0.03
1449									Hemicellulase backbone	XynH GH11	5	2	12	2	12-N-Starv_2	0.78
1450									beta-xylosidase	GH43	3	2	12	2	12-N-Starv_2	-0.38
1451									beta-xylosidase	?-xylosidase	3	2	12	2	12-N-Starv_2	0.18
1452									Auxiliary activity	Hydrophobin	2	2	12	2	12-N-Starv_2	0.03
1453									Auxiliary activity	Hydrophobin	2	2	12	2	12-N-Starv_2	0.05
1454									Pectinase	Xylogalacturonan hydrolase	6	2	12	2	12-N-Starv_2	-0.06
1455									Pectinase	?-l-rhamnosidase	6	2	12	2	12-N-Starv_2	1.42
1456									Side chain hydrolase	?-galactosidase	7	2	12	2	12-N-Starv_2	-2.31
1457									Side chain hydrolase	Acetyl05-Xylan esterase	7	2	12	2	12-N-Starv_2	-1.01
1458									Side chain hydrolase	?-glucuronidase	7	2	12	2	12-N-Starv_2	-2
1459									Side chain hydrolase	Pectinesterase	7	2	12	2	12-N-Starv_2	-0.72
1460									Arabinofuranosidase	abf62a - GH62	1	3	12	2	12-N-Starv_2	2.17
1461									Arabinofuranosidase	abfA1 - GH51	1	3	12	2	12-N-Starv_2	0.53
1462									Hemicellulase backbone	XynG GH11	5	3	12	2	12-N-Starv_2
1463									beta-xylosidase	?-xylosidase - GH3	3	3	12	2	12-N-Starv_2	-0.7
1464									beta-xylosidase	?-xylosidase - GH43	3	3	12	2	12-N-Starv_2	0.59
1465									beta-xylosidase	?-xylosidase	3	3	12	2	12-N-Starv_2	0.5
1466									Pectinase	Exopolygalacturonase	6	3	12	2	12-N-Starv_2	0.14
1467									Pectinase	Exopolygalacturonase	6	3	12	2	12-N-Starv_2	1.12
1468									Pectinase	?-l-rhamnosidase	6	3	12	2	12-N-Starv_2	1.44
1469									Side chain hydrolase	?-glucuronidase	7	3	12	2	12-N-Starv_2	0.59
1470									Side chain hydrolase	Carboxylesterase	7	3	12	2	12-N-Starv_2	0.76
1471									Side chain hydrolase	Carboxylesterase	7	3	12	2	12-N-Starv_2	-1.15
1472									Cellulase	?-glucosidase - GH1	4	4	12	2	12-N-Starv_2	1
1473									Arabinofuranosidase	Abf62b	1	4	12	2	12-N-Starv_2	1.2
1474									Arabinofuranosidase	Abf62c	1	4	12	2	12-N-Starv_2	0.08
1475									Arabinofuranosidase	Abf-B2 - GH54	1	4	12	2	12-N-Starv_2	1.49
1476									Hemicellulase backbone	XynI GH11	5	4	12	2	12-N-Starv_2	0.32
1477									Hemicellulase backbone	?-1,4-endomannanase	5	4	12	2	12-N-Starv_2	-1.16
1478									beta-xylosidase	?-xylosidase - GH43	3	4	12	2	12-N-Starv_2	-1.51
1479									beta-xylosidase	GH43	3	4	12	2	12-N-Starv_2	-1
1480									Auxiliary activity	GH61	2	4	12	2	12-N-Starv_2	-0.56
1481									Pectinase	Polygalacturonase - GH28	6	4	12	2	12-N-Starv_2	0.04
1482									Pectinase	Pectin Lyase	6	4	12	2	12-N-Starv_2	1.27
1483									Pectinase	Endopolygalacturonase	6	4	12	2	12-N-Starv_2	0.55
1484									Hemicellulase backbone	XynB - GH11	5	5	12	2	12-N-Starv_2	-1.04
1485									Hemicellulase backbone	XynD - GH10	5	5	12	2	12-N-Starv_2	0.26
1486									Hemicellulase backbone	XynE - GH11	5	5	12	2	12-N-Starv_2	-2.77
1487									Hemicellulase backbone	XynF GH11	5	5	12	2	12-N-Starv_2	1.91
1488									Pectinase	Galactanase - GH53	6	5	12	2	12-N-Starv_2	0.51
1489									Pectinase	Endorhamnogalacturonase	6	5	12	2	12-N-Starv_2	-0.36
1490									Side chain hydrolase	Acetyl05-Xylan esterase	7	5	12	2	12-N-Starv_2	-0.02
1491									Side chain hydrolase	Acetyl05-Xylan esterase	7	5	12	2	12-N-Starv_2	-0.16
1492
1493
1494									Cellulase	CbhII - GH6	4	1	1	3	01-Straw_3	-0.87
1495									Cellulase	CbhI - GH7	4	1	1	3	01-Straw_3	-0.47
1496									Cellulase	?-glucosidase	4	1	1	3	01-Straw_3	-1.51
1497									Cellulase	?-1,4-endoglucanase	4	1	1	3	01-Straw_3	-1.47
1498									Cellulase	?-1,4-endoglucanase	4	1	1	3	01-Straw_3	-0.25
1499									Cellulase	?-1,4-endoglucanase	4	1	1	3	01-Straw_3	-1.64
1500									Cellulase	?-1,4-endoglucanase	4	1	1	3	01-Straw_3	-1.23
1501									Cellulase	Endoglucanse	4	1	1	3	01-Straw_3	-1.09
1502									Auxiliary activity	Hydrophobin	2	1	1	3	01-Straw_3	-3.27
1503									Auxiliary activity	Swollenin	2	1	1	3	01-Straw_3	-0.91
1504									Auxiliary activity	Swollenin	2	1	1	3	01-Straw_3	0.13
1505									Cellulase	?-1,4-endoglucanase	4	2	1	3	01-Straw_3	-0.85
1506									Cellulase	Cellobiohydrolase (reducing end)	4	2	1	3	01-Straw_3	3.47
1507									Arabinofuranosidase	Abf-B1 - GH54	1	2	1	3	01-Straw_3	-2.78
1508									Arabinofuranosidase	?-1,4-xylosidase/?-arabinofuranosidase	1	2	1	3	01-Straw_3	0.34
1509									Arabinofuranosidase	?-l-arabinofuranosidase	1	2	1	3	01-Straw_3	-1.17
1510									Arabinofuranosidase	?-l-arabinofuranosidase	1	2	1	3	01-Straw_3	-1.96
1511									Arabinofuranosidase	?-l-arabinofuranosidase	1	2	1	3	01-Straw_3	-0.67
1512									Hemicellulase backbone	XynC - GH11	5	2	1	3	01-Straw_3	4.88
1513									Hemicellulase backbone	XynH GH11	5	2	1	3	01-Straw_3	2.01
1514									beta-xylosidase	GH43	3	2	1	3	01-Straw_3	0.03
1515									beta-xylosidase	?-xylosidase	3	2	1	3	01-Straw_3	0.19
1516									Auxiliary activity	Hydrophobin	2	2	1	3	01-Straw_3	-0.91
1517									Auxiliary activity	Hydrophobin	2	2	1	3	01-Straw_3	-2.69
1518									Pectinase	Xylogalacturonan hydrolase	6	2	1	3	01-Straw_3	0.82
1519									Pectinase	?-l-rhamnosidase	6	2	1	3	01-Straw_3	-0.07
1520									Side chain hydrolase	?-galactosidase	7	2	1	3	01-Straw_3	0.1
1521									Side chain hydrolase	Acetyl05-Xylan esterase	7	2	1	3	01-Straw_3	-1.75
1522									Side chain hydrolase	?-glucuronidase	7	2	1	3	01-Straw_3	-0.96
1523									Side chain hydrolase	Pectinesterase	7	2	1	3	01-Straw_3	0.87
1524									Arabinofuranosidase	abf62a - GH62	1	3	1	3	01-Straw_3	1.7
1525									Arabinofuranosidase	abfA1 - GH51	1	3	1	3	01-Straw_3	0.28
1526									Hemicellulase backbone	XynG GH11	5	3	1	3	01-Straw_3
1527									beta-xylosidase	?-xylosidase - GH3	3	3	1	3	01-Straw_3	-0.44
1528									beta-xylosidase	?-xylosidase - GH43	3	3	1	3	01-Straw_3	-0.78
1529									beta-xylosidase	?-xylosidase	3	3	1	3	01-Straw_3	1.42
1530									Pectinase	Exopolygalacturonase	6	3	1	3	01-Straw_3	-0.33
1531									Pectinase	Exopolygalacturonase	6	3	1	3	01-Straw_3	-0.91
1532									Pectinase	?-l-rhamnosidase	6	3	1	3	01-Straw_3	-0.03
1533									Side chain hydrolase	?-glucuronidase	7	3	1	3	01-Straw_3	-0.17
1534									Side chain hydrolase	Carboxylesterase	7	3	1	3	01-Straw_3	-0.72
1535									Side chain hydrolase	Carboxylesterase	7	3	1	3	01-Straw_3	3.34
1536									Cellulase	?-glucosidase - GH1	4	4	1	3	01-Straw_3	0.17
1537									Arabinofuranosidase	Abf62b	1	4	1	3	01-Straw_3	-0.16
1538									Arabinofuranosidase	Abf62c	1	4	1	3	01-Straw_3	-0.56
1539									Arabinofuranosidase	Abf-B2 - GH54	1	4	1	3	01-Straw_3	-2.44
1540									Hemicellulase backbone	XynI GH11	5	4	1	3	01-Straw_3	0.99
1541									Hemicellulase backbone	?-1,4-endomannanase	5	4	1	3	01-Straw_3	-1.04
1542									beta-xylosidase	?-xylosidase - GH43	3	4	1	3	01-Straw_3	-0.2
1543									beta-xylosidase	GH43	3	4	1	3	01-Straw_3	1.49
1544									Auxiliary activity	GH61	2	4	1	3	01-Straw_3	0.2
1545									Pectinase	Polygalacturonase - GH28	6	4	1	3	01-Straw_3	0.69
1546									Pectinase	Pectin Lyase	6	4	1	3	01-Straw_3	2.89
1547									Pectinase	Endopolygalacturonase	6	4	1	3	01-Straw_3	-1.52
1548									Hemicellulase backbone	XynB - GH11	5	5	1	3	01-Straw_3	-0.36
1549									Hemicellulase backbone	XynD - GH10	5	5	1	3	01-Straw_3	-0.17
1550									Hemicellulase backbone	XynE - GH11	5	5	1	3	01-Straw_3	2.21
1551									Hemicellulase backbone	XynF GH11	5	5	1	3	01-Straw_3	0.22
1552									Pectinase	Galactanase - GH53	6	5	1	3	01-Straw_3	0.28
1553									Pectinase	Endorhamnogalacturonase	6	5	1	3	01-Straw_3	-0.51
1554									Side chain hydrolase	Acetyl05-Xylan esterase	7	5	1	3	01-Straw_3	0.7
1555									Side chain hydrolase	Acetyl05-Xylan esterase	7	5	1	3	01-Straw_3	0.75
1556									Cellulase	CbhII - GH6	4	1	2	3	02-Soybean_3
1557									Cellulase	CbhI - GH7	4	1	2	3	02-Soybean_3	-0.82
1558									Cellulase	?-glucosidase	4	1	2	3	02-Soybean_3	-1.51
1559									Cellulase	?-1,4-endoglucanase	4	1	2	3	02-Soybean_3	-0.39
1560									Cellulase	?-1,4-endoglucanase	4	1	2	3	02-Soybean_3	-0.82
1561									Cellulase	?-1,4-endoglucanase	4	1	2	3	02-Soybean_3	-1.34
1562									Cellulase	?-1,4-endoglucanase	4	1	2	3	02-Soybean_3	-0.36
1563									Cellulase	Endoglucanse	4	1	2	3	02-Soybean_3	-0.96
1564									Auxiliary activity	Hydrophobin	2	1	2	3	02-Soybean_3	0.36
1565									Auxiliary activity	Swollenin	2	1	2	3	02-Soybean_3	-0.61
1566									Auxiliary activity	Swollenin	2	1	2	3	02-Soybean_3
1567									Cellulase	?-1,4-endoglucanase	4	2	2	3	02-Soybean_3	-1.43
1568									Cellulase	Cellobiohydrolase (reducing end)	4	2	2	3	02-Soybean_3	0.69
1569									Arabinofuranosidase	Abf-B1 - GH54	1	2	2	3	02-Soybean_3	1.3
1570									Arabinofuranosidase	?-1,4-xylosidase/?-arabinofuranosidase	1	2	2	3	02-Soybean_3	2.73
1571									Arabinofuranosidase	?-l-arabinofuranosidase	1	2	2	3	02-Soybean_3	0.59
1572									Arabinofuranosidase	?-l-arabinofuranosidase	1	2	2	3	02-Soybean_3	-2.46
1573									Arabinofuranosidase	?-l-arabinofuranosidase	1	2	2	3	02-Soybean_3
1574									Hemicellulase backbone	XynC - GH11	5	2	2	3	02-Soybean_3	4.64
1575									Hemicellulase backbone	XynH GH11	5	2	2	3	02-Soybean_3	2.79
1576									beta-xylosidase	GH43	3	2	2	3	02-Soybean_3	1.02
1577									beta-xylosidase	?-xylosidase	3	2	2	3	02-Soybean_3	2.64
1578									Auxiliary activity	Hydrophobin	2	2	2	3	02-Soybean_3	-0.58
1579									Auxiliary activity	Hydrophobin	2	2	2	3	02-Soybean_3	-1.47
1580									Pectinase	Xylogalacturonan hydrolase	6	2	2	3	02-Soybean_3	1.55
1581									Pectinase	?-l-rhamnosidase	6	2	2	3	02-Soybean_3	0.54
1582									Side chain hydrolase	?-galactosidase	7	2	2	3	02-Soybean_3	-0.84
1583									Side chain hydrolase	Acetyl05-Xylan esterase	7	2	2	3	02-Soybean_3	0.08
1584									Side chain hydrolase	?-glucuronidase	7	2	2	3	02-Soybean_3	-0.21
1585									Side chain hydrolase	Pectinesterase	7	2	2	3	02-Soybean_3
1586									Arabinofuranosidase	abf62a - GH62	1	3	2	3	02-Soybean_3	5
1587									Arabinofuranosidase	abfA1 - GH51	1	3	2	3	02-Soybean_3	1.6
1588									Hemicellulase backbone	XynG GH11	5	3	2	3	02-Soybean_3
1589									beta-xylosidase	?-xylosidase - GH3	3	3	2	3	02-Soybean_3	0.48
1590									beta-xylosidase	?-xylosidase - GH43	3	3	2	3	02-Soybean_3	0.05
1591									beta-xylosidase	?-xylosidase	3	3	2	3	02-Soybean_3	1.51
1592									Pectinase	Exopolygalacturonase	6	3	2	3	02-Soybean_3	-0.19
1593									Pectinase	Exopolygalacturonase	6	3	2	3	02-Soybean_3	-0.09
1594									Pectinase	?-l-rhamnosidase	6	3	2	3	02-Soybean_3	0.2
1595									Side chain hydrolase	?-glucuronidase	7	3	2	3	02-Soybean_3	0.13
1596									Side chain hydrolase	Carboxylesterase	7	3	2	3	02-Soybean_3	-0.59
1597									Side chain hydrolase	Carboxylesterase	7	3	2	3	02-Soybean_3	1.25
1598									Cellulase	?-glucosidase - GH1	4	4	2	3	02-Soybean_3	0.29
1599									Arabinofuranosidase	Abf62b	1	4	2	3	02-Soybean_3	2.35
1600									Arabinofuranosidase	Abf62c	1	4	2	3	02-Soybean_3	0.35
1601									Arabinofuranosidase	Abf-B2 - GH54	1	4	2	3	02-Soybean_3	1.23
1602									Hemicellulase backbone	XynI GH11	5	4	2	3	02-Soybean_3	0.9
1603									Hemicellulase backbone	?-1,4-endomannanase	5	4	2	3	02-Soybean_3	-1.01
1604									beta-xylosidase	?-xylosidase - GH43	3	4	2	3	02-Soybean_3	1.11
1605									beta-xylosidase	GH43	3	4	2	3	02-Soybean_3	2.34
1606									Auxiliary activity	GH61	2	4	2	3	02-Soybean_3	-0.09
1607									Pectinase	Polygalacturonase - GH28	6	4	2	3	02-Soybean_3	1.71
1608									Pectinase	Pectin Lyase	6	4	2	3	02-Soybean_3	5.78
1609									Pectinase	Endopolygalacturonase	6	4	2	3	02-Soybean_3	-1.04
1610									Hemicellulase backbone	XynB - GH11	5	5	2	3	02-Soybean_3	0.25
1611									Hemicellulase backbone	XynD - GH10	5	5	2	3	02-Soybean_3	0.37
1612									Hemicellulase backbone	XynE - GH11	5	5	2	3	02-Soybean_3
1613									Hemicellulase backbone	XynF GH11	5	5	2	3	02-Soybean_3	2.32
1614									Pectinase	Galactanase - GH53	6	5	2	3	02-Soybean_3	0.06
1615									Pectinase	Endorhamnogalacturonase	6	5	2	3	02-Soybean_3	0.2
1616									Side chain hydrolase	Acetyl05-Xylan esterase	7	5	2	3	02-Soybean_3	0.99
1617									Side chain hydrolase	Acetyl05-Xylan esterase	7	5	2	3	02-Soybean_3	1.41
1618									Cellulase	CbhII - GH6	4	1	3	3	03-Fermentation_3	-0.22
1619									Cellulase	CbhI - GH7	4	1	3	3	03-Fermentation_3	0.01
1620									Cellulase	?-glucosidase	4	1	3	3	03-Fermentation_3	-0.3
1621									Cellulase	?-1,4-endoglucanase	4	1	3	3	03-Fermentation_3
1622									Cellulase	?-1,4-endoglucanase	4	1	3	3	03-Fermentation_3	-0.47
1623									Cellulase	?-1,4-endoglucanase	4	1	3	3	03-Fermentation_3	-0.4
1624									Cellulase	?-1,4-endoglucanase	4	1	3	3	03-Fermentation_3	-0.24
1625									Cellulase	Endoglucanse	4	1	3	3	03-Fermentation_3	-0.46
1626									Auxiliary activity	Hydrophobin	2	1	3	3	03-Fermentation_3	-0.05
1627									Auxiliary activity	Swollenin	2	1	3	3	03-Fermentation_3	-0.27
1628									Auxiliary activity	Swollenin	2	1	3	3	03-Fermentation_3	-0.06
1629									Cellulase	?-1,4-endoglucanase	4	2	3	3	03-Fermentation_3	-1.71
1630									Cellulase	Cellobiohydrolase (reducing end)	4	2	3	3	03-Fermentation_3	-0.21
1631									Arabinofuranosidase	Abf-B1 - GH54	1	2	3	3	03-Fermentation_3	-0.21
1632									Arabinofuranosidase	?-1,4-xylosidase/?-arabinofuranosidase	1	2	3	3	03-Fermentation_3	1.71
1633									Arabinofuranosidase	?-l-arabinofuranosidase	1	2	3	3	03-Fermentation_3	-0.81
1634									Arabinofuranosidase	?-l-arabinofuranosidase	1	2	3	3	03-Fermentation_3	0.48
1635									Arabinofuranosidase	?-l-arabinofuranosidase	1	2	3	3	03-Fermentation_3	0.2
1636									Hemicellulase backbone	XynC - GH11	5	2	3	3	03-Fermentation_3	5.72
1637									Hemicellulase backbone	XynH GH11	5	2	3	3	03-Fermentation_3	3.19
1638									beta-xylosidase	GH43	3	2	3	3	03-Fermentation_3	1.17
1639									beta-xylosidase	?-xylosidase	3	2	3	3	03-Fermentation_3	0.88
1640									Auxiliary activity	Hydrophobin	2	2	3	3	03-Fermentation_3	0.37
1641									Auxiliary activity	Hydrophobin	2	2	3	3	03-Fermentation_3	0.3
1642									Pectinase	Xylogalacturonan hydrolase	6	2	3	3	03-Fermentation_3	0.66
1643									Pectinase	?-l-rhamnosidase	6	2	3	3	03-Fermentation_3	1.76
1644									Side chain hydrolase	?-galactosidase	7	2	3	3	03-Fermentation_3	0.02
1645									Side chain hydrolase	Acetyl05-Xylan esterase	7	2	3	3	03-Fermentation_3	-0.01
1646									Side chain hydrolase	?-glucuronidase	7	2	3	3	03-Fermentation_3	1.03
1647									Side chain hydrolase	Pectinesterase	7	2	3	3	03-Fermentation_3	2.53
1648									Arabinofuranosidase	abf62a - GH62	1	3	3	3	03-Fermentation_3	2.51
1649									Arabinofuranosidase	abfA1 - GH51	1	3	3	3	03-Fermentation_3	1.99
1650									Hemicellulase backbone	XynG GH11	5	3	3	3	03-Fermentation_3
1651									beta-xylosidase	?-xylosidase - GH3	3	3	3	3	03-Fermentation_3	0.72
1652									beta-xylosidase	?-xylosidase - GH43	3	3	3	3	03-Fermentation_3	0.67
1653									beta-xylosidase	?-xylosidase	3	3	3	3	03-Fermentation_3	4.59
1654									Pectinase	Exopolygalacturonase	6	3	3	3	03-Fermentation_3
1655									Pectinase	Exopolygalacturonase	6	3	3	3	03-Fermentation_3	2.67
1656									Pectinase	?-l-rhamnosidase	6	3	3	3	03-Fermentation_3	2.3
1657									Side chain hydrolase	?-glucuronidase	7	3	3	3	03-Fermentation_3	0.76
1658									Side chain hydrolase	Carboxylesterase	7	3	3	3	03-Fermentation_3	0.64
1659									Side chain hydrolase	Carboxylesterase	7	3	3	3	03-Fermentation_3	2.57
1660									Cellulase	?-glucosidase - GH1	4	4	3	3	03-Fermentation_3	0.59
1661									Arabinofuranosidase	Abf62b	1	4	3	3	03-Fermentation_3	1.16
1662									Arabinofuranosidase	Abf62c	1	4	3	3	03-Fermentation_3	1.3
1663									Arabinofuranosidase	Abf-B2 - GH54	1	4	3	3	03-Fermentation_3	-0.54
1664									Hemicellulase backbone	XynI GH11	5	4	3	3	03-Fermentation_3	0.76
1665									Hemicellulase backbone	?-1,4-endomannanase	5	4	3	3	03-Fermentation_3	-1.01
1666									beta-xylosidase	?-xylosidase - GH43	3	4	3	3	03-Fermentation_3	0.56
1667									beta-xylosidase	GH43	3	4	3	3	03-Fermentation_3	1.82
1668									Auxiliary activity	GH61	2	4	3	3	03-Fermentation_3	-0.22
1669									Pectinase	Polygalacturonase - GH28	6	4	3	3	03-Fermentation_3	2.48
1670									Pectinase	Pectin Lyase	6	4	3	3	03-Fermentation_3	4.26
1671									Pectinase	Endopolygalacturonase	6	4	3	3	03-Fermentation_3	-1.81
1672									Hemicellulase backbone	XynB - GH11	5	5	3	3	03-Fermentation_3	0.28
1673									Hemicellulase backbone	XynD - GH10	5	5	3	3	03-Fermentation_3	0.25
1674									Hemicellulase backbone	XynE - GH11	5	5	3	3	03-Fermentation_3	1.28
1675									Hemicellulase backbone	XynF GH11	5	5	3	3	03-Fermentation_3	0.99
1676									Pectinase	Galactanase - GH53	6	5	3	3	03-Fermentation_3	0.88
1677									Pectinase	Endorhamnogalacturonase	6	5	3	3	03-Fermentation_3	-0.13
1678									Side chain hydrolase	Acetyl05-Xylan esterase	7	5	3	3	03-Fermentation_3	0.95
1679									Side chain hydrolase	Acetyl05-Xylan esterase	7	5	3	3	03-Fermentation_3	0.07
1680									Cellulase	CbhII - GH6	4	1	4	3	04-Avicel_3	-0.08
1681									Cellulase	CbhI - GH7	4	1	4	3	04-Avicel_3	0.05
1682									Cellulase	?-glucosidase	4	1	4	3	04-Avicel_3	-0.04
1683									Cellulase	?-1,4-endoglucanase	4	1	4	3	04-Avicel_3	0.07
1684									Cellulase	?-1,4-endoglucanase	4	1	4	3	04-Avicel_3	1.13
1685									Cellulase	?-1,4-endoglucanase	4	1	4	3	04-Avicel_3	0.76
1686									Cellulase	?-1,4-endoglucanase	4	1	4	3	04-Avicel_3	0.31
1687									Cellulase	Endoglucanse	4	1	4	3	04-Avicel_3	0.29
1688									Auxiliary activity	Hydrophobin	2	1	4	3	04-Avicel_3	2.77
1689									Auxiliary activity	Swollenin	2	1	4	3	04-Avicel_3	0.89
1690									Auxiliary activity	Swollenin	2	1	4	3	04-Avicel_3	1.48
1691									Cellulase	?-1,4-endoglucanase	4	2	4	3	04-Avicel_3	0.18
1692									Cellulase	Cellobiohydrolase (reducing end)	4	2	4	3	04-Avicel_3	1.78
1693									Arabinofuranosidase	Abf-B1 - GH54	1	2	4	3	04-Avicel_3	-0.49
1694									Arabinofuranosidase	?-1,4-xylosidase/?-arabinofuranosidase	1	2	4	3	04-Avicel_3	2.4
1695									Arabinofuranosidase	?-l-arabinofuranosidase	1	2	4	3	04-Avicel_3	-0.24
1696									Arabinofuranosidase	?-l-arabinofuranosidase	1	2	4	3	04-Avicel_3	-2.09
1697									Arabinofuranosidase	?-l-arabinofuranosidase	1	2	4	3	04-Avicel_3	-0.33
1698									Hemicellulase backbone	XynC - GH11	5	2	4	3	04-Avicel_3	4.7
1699									Hemicellulase backbone	XynH GH11	5	2	4	3	04-Avicel_3	1.4
1700									beta-xylosidase	GH43	3	2	4	3	04-Avicel_3	2.89
1701									beta-xylosidase	?-xylosidase	3	2	4	3	04-Avicel_3	-0.98
1702									Auxiliary activity	Hydrophobin	2	2	4	3	04-Avicel_3	-0.03
1703									Auxiliary activity	Hydrophobin	2	2	4	3	04-Avicel_3	0.23
1704									Pectinase	Xylogalacturonan hydrolase	6	2	4	3	04-Avicel_3	0.27
1705									Pectinase	?-l-rhamnosidase	6	2	4	3	04-Avicel_3	1.24
1706									Side chain hydrolase	?-galactosidase	7	2	4	3	04-Avicel_3	-0.39
1707									Side chain hydrolase	Acetyl05-Xylan esterase	7	2	4	3	04-Avicel_3	-0.92
1708									Side chain hydrolase	?-glucuronidase	7	2	4	3	04-Avicel_3	-0.45
1709									Side chain hydrolase	Pectinesterase	7	2	4	3	04-Avicel_3	1.56
1710									Arabinofuranosidase	abf62a - GH62	1	3	4	3	04-Avicel_3	3.74
1711									Arabinofuranosidase	abfA1 - GH51	1	3	4	3	04-Avicel_3	1.82
1712									Hemicellulase backbone	XynG GH11	5	3	4	3	04-Avicel_3
1713									beta-xylosidase	?-xylosidase - GH3	3	3	4	3	04-Avicel_3	0.15
1714									beta-xylosidase	?-xylosidase - GH43	3	3	4	3	04-Avicel_3	-0.34
1715									beta-xylosidase	?-xylosidase	3	3	4	3	04-Avicel_3	3.28
1716									Pectinase	Exopolygalacturonase	6	3	4	3	04-Avicel_3	0.01
1717									Pectinase	Exopolygalacturonase	6	3	4	3	04-Avicel_3	0.7
1718									Pectinase	?-l-rhamnosidase	6	3	4	3	04-Avicel_3	0.77
1719									Side chain hydrolase	?-glucuronidase	7	3	4	3	04-Avicel_3	-0.3
1720									Side chain hydrolase	Carboxylesterase	7	3	4	3	04-Avicel_3	0.36
1721									Side chain hydrolase	Carboxylesterase	7	3	4	3	04-Avicel_3	1.91
1722									Cellulase	?-glucosidase - GH1	4	4	4	3	04-Avicel_3	-0.09
1723									Arabinofuranosidase	Abf62b	1	4	4	3	04-Avicel_3	3.15
1724									Arabinofuranosidase	Abf62c	1	4	4	3	04-Avicel_3	1.23
1725									Arabinofuranosidase	Abf-B2 - GH54	1	4	4	3	04-Avicel_3	0.48
1726									Hemicellulase backbone	XynI GH11	5	4	4	3	04-Avicel_3	1.15
1727									Hemicellulase backbone	?-1,4-endomannanase	5	4	4	3	04-Avicel_3	0.19
1728									beta-xylosidase	?-xylosidase - GH43	3	4	4	3	04-Avicel_3	1.25
1729									beta-xylosidase	GH43	3	4	4	3	04-Avicel_3	4.52
1730									Auxiliary activity	GH61	2	4	4	3	04-Avicel_3	0.55
1731									Pectinase	Polygalacturonase - GH28	6	4	4	3	04-Avicel_3	0.96
1732									Pectinase	Pectin Lyase	6	4	4	3	04-Avicel_3	1.39
1733									Pectinase	Endopolygalacturonase	6	4	4	3	04-Avicel_3	0.54
1734									Hemicellulase backbone	XynB - GH11	5	5	4	3	04-Avicel_3	-0.25
1735									Hemicellulase backbone	XynD - GH10	5	5	4	3	04-Avicel_3	1.46
1736									Hemicellulase backbone	XynE - GH11	5	5	4	3	04-Avicel_3	10.77
1737									Hemicellulase backbone	XynF GH11	5	5	4	3	04-Avicel_3	3.2
1738									Pectinase	Galactanase - GH53	6	5	4	3	04-Avicel_3	0.83
1739									Pectinase	Endorhamnogalacturonase	6	5	4	3	04-Avicel_3	0.34
1740									Side chain hydrolase	Acetyl05-Xylan esterase	7	5	4	3	04-Avicel_3	3.05
1741									Side chain hydrolase	Acetyl05-Xylan esterase	7	5	4	3	04-Avicel_3	2.69
1742									Cellulase	CbhII - GH6	4	1	5	3	05-Xylan_3	1.35
1743									Cellulase	CbhI - GH7	4	1	5	3	05-Xylan_3	-0.01
1744									Cellulase	?-glucosidase	4	1	5	3	05-Xylan_3	-1.71
1745									Cellulase	?-1,4-endoglucanase	4	1	5	3	05-Xylan_3	0.35
1746									Cellulase	?-1,4-endoglucanase	4	1	5	3	05-Xylan_3	2.19
1747									Cellulase	?-1,4-endoglucanase	4	1	5	3	05-Xylan_3	-1.11
1748									Cellulase	?-1,4-endoglucanase	4	1	5	3	05-Xylan_3	1.56
1749									Cellulase	Endoglucanse	4	1	5	3	05-Xylan_3	0.74
1750									Auxiliary activity	Hydrophobin	2	1	5	3	05-Xylan_3	-1.18
1751									Auxiliary activity	Swollenin	2	1	5	3	05-Xylan_3	1.92
1752									Auxiliary activity	Swollenin	2	1	5	3	05-Xylan_3
1753									Cellulase	?-1,4-endoglucanase	4	2	5	3	05-Xylan_3	-0.75
1754									Cellulase	Cellobiohydrolase (reducing end)	4	2	5	3	05-Xylan_3	1.93
1755									Arabinofuranosidase	Abf-B1 - GH54	1	2	5	3	05-Xylan_3	-0.46
1756									Arabinofuranosidase	?-1,4-xylosidase/?-arabinofuranosidase	1	2	5	3	05-Xylan_3	1.04
1757									Arabinofuranosidase	?-l-arabinofuranosidase	1	2	5	3	05-Xylan_3	-0.49
1758									Arabinofuranosidase	?-l-arabinofuranosidase	1	2	5	3	05-Xylan_3	-0.36
1759									Arabinofuranosidase	?-l-arabinofuranosidase	1	2	5	3	05-Xylan_3	-0.02
1760									Hemicellulase backbone	XynC - GH11	5	2	5	3	05-Xylan_3	3.95
1761									Hemicellulase backbone	XynH GH11	5	2	5	3	05-Xylan_3	2.41
1762									beta-xylosidase	GH43	3	2	5	3	05-Xylan_3	4.08
1763									beta-xylosidase	?-xylosidase	3	2	5	3	05-Xylan_3	-1.54
1764									Auxiliary activity	Hydrophobin	2	2	5	3	05-Xylan_3	1.15
1765									Auxiliary activity	Hydrophobin	2	2	5	3	05-Xylan_3	0.71
1766									Pectinase	Xylogalacturonan hydrolase	6	2	5	3	05-Xylan_3	-1.23
1767									Pectinase	?-l-rhamnosidase	6	2	5	3	05-Xylan_3	1.47
1768									Side chain hydrolase	?-galactosidase	7	2	5	3	05-Xylan_3	0.66
1769									Side chain hydrolase	Acetyl05-Xylan esterase	7	2	5	3	05-Xylan_3	3.56
1770									Side chain hydrolase	?-glucuronidase	7	2	5	3	05-Xylan_3	-1.96
1771									Side chain hydrolase	Pectinesterase	7	2	5	3	05-Xylan_3	1.87
1772									Arabinofuranosidase	abf62a - GH62	1	3	5	3	05-Xylan_3	1.32
1773									Arabinofuranosidase	abfA1 - GH51	1	3	5	3	05-Xylan_3	1.8
1774									Hemicellulase backbone	XynG GH11	5	3	5	3	05-Xylan_3
1775									beta-xylosidase	?-xylosidase - GH3	3	3	5	3	05-Xylan_3	2.2
1776									beta-xylosidase	?-xylosidase - GH43	3	3	5	3	05-Xylan_3	-1.02
1777									beta-xylosidase	?-xylosidase	3	3	5	3	05-Xylan_3	3.09
1778									Pectinase	Exopolygalacturonase	6	3	5	3	05-Xylan_3	-0.75
1779									Pectinase	Exopolygalacturonase	6	3	5	3	05-Xylan_3	-2.65
1780									Pectinase	?-l-rhamnosidase	6	3	5	3	05-Xylan_3	-0.71
1781									Side chain hydrolase	?-glucuronidase	7	3	5	3	05-Xylan_3	-1.44
1782									Side chain hydrolase	Carboxylesterase	7	3	5	3	05-Xylan_3	0.41
1783									Side chain hydrolase	Carboxylesterase	7	3	5	3	05-Xylan_3	1.97
1784									Cellulase	?-glucosidase - GH1	4	4	5	3	05-Xylan_3	1.39
1785									Arabinofuranosidase	Abf62b	1	4	5	3	05-Xylan_3	5.44
1786									Arabinofuranosidase	Abf62c	1	4	5	3	05-Xylan_3	4.22
1787									Arabinofuranosidase	Abf-B2 - GH54	1	4	5	3	05-Xylan_3	2.3
1788									Hemicellulase backbone	XynI GH11	5	4	5	3	05-Xylan_3	4.63
1789									Hemicellulase backbone	?-1,4-endomannanase	5	4	5	3	05-Xylan_3	0.81
1790									beta-xylosidase	?-xylosidase - GH43	3	4	5	3	05-Xylan_3	4.52
1791									beta-xylosidase	GH43	3	4	5	3	05-Xylan_3	4.18
1792									Auxiliary activity	GH61	2	4	5	3	05-Xylan_3	1.27
1793									Pectinase	Polygalacturonase - GH28	6	4	5	3	05-Xylan_3	-1.55
1794									Pectinase	Pectin Lyase	6	4	5	3	05-Xylan_3	1.74
1795									Pectinase	Endopolygalacturonase	6	4	5	3	05-Xylan_3	-2.92
1796									Hemicellulase backbone	XynB - GH11	5	5	5	3	05-Xylan_3	2.24
1797									Hemicellulase backbone	XynD - GH10	5	5	5	3	05-Xylan_3	2.35
1798									Hemicellulase backbone	XynE - GH11	5	5	5	3	05-Xylan_3	7.42
1799									Hemicellulase backbone	XynF GH11	5	5	5	3	05-Xylan_3	2.06
1800									Pectinase	Galactanase - GH53	6	5	5	3	05-Xylan_3	3.11
1801									Pectinase	Endorhamnogalacturonase	6	5	5	3	05-Xylan_3	0.06
1802									Side chain hydrolase	Acetyl05-Xylan esterase	7	5	5	3	05-Xylan_3	2.96
1803									Side chain hydrolase	Acetyl05-Xylan esterase	7	5	5	3	05-Xylan_3	3.95
1804									Cellulase	CbhII - GH6	4	1	6	3	06-Xylose_0,2_3	1.43
1805									Cellulase	CbhI - GH7	4	1	6	3	06-Xylose_0,2_3	0.71
1806									Cellulase	?-glucosidase	4	1	6	3	06-Xylose_0,2_3
1807									Cellulase	?-1,4-endoglucanase	4	1	6	3	06-Xylose_0,2_3	-0.12
1808									Cellulase	?-1,4-endoglucanase	4	1	6	3	06-Xylose_0,2_3	1.65
1809									Cellulase	?-1,4-endoglucanase	4	1	6	3	06-Xylose_0,2_3	2.51
1810									Cellulase	?-1,4-endoglucanase	4	1	6	3	06-Xylose_0,2_3	-0.73
1811									Cellulase	Endoglucanse	4	1	6	3	06-Xylose_0,2_3	-0.45
1812									Auxiliary activity	Hydrophobin	2	1	6	3	06-Xylose_0,2_3
1813									Auxiliary activity	Swollenin	2	1	6	3	06-Xylose_0,2_3	0.58
1814									Auxiliary activity	Swollenin	2	1	6	3	06-Xylose_0,2_3
1815									Cellulase	?-1,4-endoglucanase	4	2	6	3	06-Xylose_0,2_3	-1.06
1816									Cellulase	Cellobiohydrolase (reducing end)	4	2	6	3	06-Xylose_0,2_3	2.94
1817									Arabinofuranosidase	Abf-B1 - GH54	1	2	6	3	06-Xylose_0,2_3	-2.38
1818									Arabinofuranosidase	?-1,4-xylosidase/?-arabinofuranosidase	1	2	6	3	06-Xylose_0,2_3	3.73
1819									Arabinofuranosidase	?-l-arabinofuranosidase	1	2	6	3	06-Xylose_0,2_3	-1.93
1820									Arabinofuranosidase	?-l-arabinofuranosidase	1	2	6	3	06-Xylose_0,2_3	-4.17
1821									Arabinofuranosidase	?-l-arabinofuranosidase	1	2	6	3	06-Xylose_0,2_3	-1.92
1822									Hemicellulase backbone	XynC - GH11	5	2	6	3	06-Xylose_0,2_3	4.41
1823									Hemicellulase backbone	XynH GH11	5	2	6	3	06-Xylose_0,2_3	3.77
1824									beta-xylosidase	GH43	3	2	6	3	06-Xylose_0,2_3	2.51
1825									beta-xylosidase	?-xylosidase	3	2	6	3	06-Xylose_0,2_3	-0.38
1826									Auxiliary activity	Hydrophobin	2	2	6	3	06-Xylose_0,2_3	-4.65
1827									Auxiliary activity	Hydrophobin	2	2	6	3	06-Xylose_0,2_3	-0.27
1828									Pectinase	Xylogalacturonan hydrolase	6	2	6	3	06-Xylose_0,2_3	1.37
1829									Pectinase	?-l-rhamnosidase	6	2	6	3	06-Xylose_0,2_3	1.8
1830									Side chain hydrolase	?-galactosidase	7	2	6	3	06-Xylose_0,2_3	-3.88
1831									Side chain hydrolase	Acetyl05-Xylan esterase	7	2	6	3	06-Xylose_0,2_3	-2.59
1832									Side chain hydrolase	?-glucuronidase	7	2	6	3	06-Xylose_0,2_3	-1.18
1833									Side chain hydrolase	Pectinesterase	7	2	6	3	06-Xylose_0,2_3	1.51
1834									Arabinofuranosidase	abf62a - GH62	1	3	6	3	06-Xylose_0,2_3	5.04
1835									Arabinofuranosidase	abfA1 - GH51	1	3	6	3	06-Xylose_0,2_3	0.45
1836									Hemicellulase backbone	XynG GH11	5	3	6	3	06-Xylose_0,2_3
1837									beta-xylosidase	?-xylosidase - GH3	3	3	6	3	06-Xylose_0,2_3	-0.94
1838									beta-xylosidase	?-xylosidase - GH43	3	3	6	3	06-Xylose_0,2_3	0.82
1839									beta-xylosidase	?-xylosidase	3	3	6	3	06-Xylose_0,2_3	4.56
1840									Pectinase	Exopolygalacturonase	6	3	6	3	06-Xylose_0,2_3	-0.67
1841									Pectinase	Exopolygalacturonase	6	3	6	3	06-Xylose_0,2_3	-3.54
1842									Pectinase	?-l-rhamnosidase	6	3	6	3	06-Xylose_0,2_3	0.3
1843									Side chain hydrolase	?-glucuronidase	7	3	6	3	06-Xylose_0,2_3	0.99
1844									Side chain hydrolase	Carboxylesterase	7	3	6	3	06-Xylose_0,2_3	0.1
1845									Side chain hydrolase	Carboxylesterase	7	3	6	3	06-Xylose_0,2_3	1.68
1846									Cellulase	?-glucosidase - GH1	4	4	6	3	06-Xylose_0,2_3	-0.16
1847									Arabinofuranosidase	Abf62b	1	4	6	3	06-Xylose_0,2_3	3.76
1848									Arabinofuranosidase	Abf62c	1	4	6	3	06-Xylose_0,2_3	-2.19
1849									Arabinofuranosidase	Abf-B2 - GH54	1	4	6	3	06-Xylose_0,2_3	-3.9
1850									Hemicellulase backbone	XynI GH11	5	4	6	3	06-Xylose_0,2_3	2.61
1851									Hemicellulase backbone	?-1,4-endomannanase	5	4	6	3	06-Xylose_0,2_3	-1.7
1852									beta-xylosidase	?-xylosidase - GH43	3	4	6	3	06-Xylose_0,2_3	3.44
1853									beta-xylosidase	GH43	3	4	6	3	06-Xylose_0,2_3	6.16
1854									Auxiliary activity	GH61	2	4	6	3	06-Xylose_0,2_3	1.87
1855									Pectinase	Polygalacturonase - GH28	6	4	6	3	06-Xylose_0,2_3	-1.69
1856									Pectinase	Pectin Lyase	6	4	6	3	06-Xylose_0,2_3	5.31
1857									Pectinase	Endopolygalacturonase	6	4	6	3	06-Xylose_0,2_3	-1.13
1858									Hemicellulase backbone	XynB - GH11	5	5	6	3	06-Xylose_0,2_3	2.42
1859									Hemicellulase backbone	XynD - GH10	5	5	6	3	06-Xylose_0,2_3	4.1
1860									Hemicellulase backbone	XynE - GH11	5	5	6	3	06-Xylose_0,2_3	7.14
1861									Hemicellulase backbone	XynF GH11	5	5	6	3	06-Xylose_0,2_3	0.81
1862									Pectinase	Galactanase - GH53	6	5	6	3	06-Xylose_0,2_3	-0.61
1863									Pectinase	Endorhamnogalacturonase	6	5	6	3	06-Xylose_0,2_3	-0.5
1864									Side chain hydrolase	Acetyl05-Xylan esterase	7	5	6	3	06-Xylose_0,2_3	0.61
1865									Side chain hydrolase	Acetyl05-Xylan esterase	7	5	6	3	06-Xylose_0,2_3	3.66
1866									Cellulase	CbhII - GH6	4	1	7	3	07-Xylose_1_3	-0.34
1867									Cellulase	CbhI - GH7	4	1	7	3	07-Xylose_1_3	-0.02
1868									Cellulase	?-glucosidase	4	1	7	3	07-Xylose_1_3
1869									Cellulase	?-1,4-endoglucanase	4	1	7	3	07-Xylose_1_3	-0.1
1870									Cellulase	?-1,4-endoglucanase	4	1	7	3	07-Xylose_1_3
1871									Cellulase	?-1,4-endoglucanase	4	1	7	3	07-Xylose_1_3	0.12
1872									Cellulase	?-1,4-endoglucanase	4	1	7	3	07-Xylose_1_3	-1.51
1873									Cellulase	Endoglucanse	4	1	7	3	07-Xylose_1_3
1874									Auxiliary activity	Hydrophobin	2	1	7	3	07-Xylose_1_3	-2.79
1875									Auxiliary activity	Swollenin	2	1	7	3	07-Xylose_1_3	-0.18
1876									Auxiliary activity	Swollenin	2	1	7	3	07-Xylose_1_3
1877									Cellulase	?-1,4-endoglucanase	4	2	7	3	07-Xylose_1_3	-0.67
1878									Cellulase	Cellobiohydrolase (reducing end)	4	2	7	3	07-Xylose_1_3	0.65
1879									Arabinofuranosidase	Abf-B1 - GH54	1	2	7	3	07-Xylose_1_3	-0.85
1880									Arabinofuranosidase	?-1,4-xylosidase/?-arabinofuranosidase	1	2	7	3	07-Xylose_1_3	5.57
1881									Arabinofuranosidase	?-l-arabinofuranosidase	1	2	7	3	07-Xylose_1_3	-1.49
1882									Arabinofuranosidase	?-l-arabinofuranosidase	1	2	7	3	07-Xylose_1_3	-1.65
1883									Arabinofuranosidase	?-l-arabinofuranosidase	1	2	7	3	07-Xylose_1_3	0.72
1884									Hemicellulase backbone	XynC - GH11	5	2	7	3	07-Xylose_1_3	1.68
1885									Hemicellulase backbone	XynH GH11	5	2	7	3	07-Xylose_1_3	3.86
1886									beta-xylosidase	GH43	3	2	7	3	07-Xylose_1_3	1.21
1887									beta-xylosidase	?-xylosidase	3	2	7	3	07-Xylose_1_3	0.95
1888									Auxiliary activity	Hydrophobin	2	2	7	3	07-Xylose_1_3	-2.66
1889									Auxiliary activity	Hydrophobin	2	2	7	3	07-Xylose_1_3	0.42
1890									Pectinase	Xylogalacturonan hydrolase	6	2	7	3	07-Xylose_1_3	-0.23
1891									Pectinase	?-l-rhamnosidase	6	2	7	3	07-Xylose_1_3	1.22
1892									Side chain hydrolase	?-galactosidase	7	2	7	3	07-Xylose_1_3	-2.87
1893									Side chain hydrolase	Acetyl05-Xylan esterase	7	2	7	3	07-Xylose_1_3	-1.69
1894									Side chain hydrolase	?-glucuronidase	7	2	7	3	07-Xylose_1_3	-1.14
1895									Side chain hydrolase	Pectinesterase	7	2	7	3	07-Xylose_1_3	-0.01
1896									Arabinofuranosidase	abf62a - GH62	1	3	7	3	07-Xylose_1_3	4.97
1897									Arabinofuranosidase	abfA1 - GH51	1	3	7	3	07-Xylose_1_3	2.47
1898									Hemicellulase backbone	XynG GH11	5	3	7	3	07-Xylose_1_3
1899									beta-xylosidase	?-xylosidase - GH3	3	3	7	3	07-Xylose_1_3	1.26
1900									beta-xylosidase	?-xylosidase - GH43	3	3	7	3	07-Xylose_1_3	0.99
1901									beta-xylosidase	?-xylosidase	3	3	7	3	07-Xylose_1_3	5.64
1902									Pectinase	Exopolygalacturonase	6	3	7	3	07-Xylose_1_3	-0.72
1903									Pectinase	Exopolygalacturonase	6	3	7	3	07-Xylose_1_3	-3.5
1904									Pectinase	?-l-rhamnosidase	6	3	7	3	07-Xylose_1_3	0.6
1905									Side chain hydrolase	?-glucuronidase	7	3	7	3	07-Xylose_1_3	1.41
1906									Side chain hydrolase	Carboxylesterase	7	3	7	3	07-Xylose_1_3	1.65
1907									Side chain hydrolase	Carboxylesterase	7	3	7	3	07-Xylose_1_3	1.1
1908									Cellulase	?-glucosidase - GH1	4	4	7	3	07-Xylose_1_3	-0.95
1909									Arabinofuranosidase	Abf62b	1	4	7	3	07-Xylose_1_3	1.58
1910									Arabinofuranosidase	Abf62c	1	4	7	3	07-Xylose_1_3	-1.72
1911									Arabinofuranosidase	Abf-B2 - GH54	1	4	7	3	07-Xylose_1_3	-1.21
1912									Hemicellulase backbone	XynI GH11	5	4	7	3	07-Xylose_1_3	1.62
1913									Hemicellulase backbone	?-1,4-endomannanase	5	4	7	3	07-Xylose_1_3	-0.97
1914									beta-xylosidase	?-xylosidase - GH43	3	4	7	3	07-Xylose_1_3	4.32
1915									beta-xylosidase	GH43	3	4	7	3	07-Xylose_1_3	2.8
1916									Auxiliary activity	GH61	2	4	7	3	07-Xylose_1_3	1.12
1917									Pectinase	Polygalacturonase - GH28	6	4	7	3	07-Xylose_1_3	-1.34
1918									Pectinase	Pectin Lyase	6	4	7	3	07-Xylose_1_3	3.02
1919									Pectinase	Endopolygalacturonase	6	4	7	3	07-Xylose_1_3	-0.93
1920									Hemicellulase backbone	XynB - GH11	5	5	7	3	07-Xylose_1_3	1.51
1921									Hemicellulase backbone	XynD - GH10	5	5	7	3	07-Xylose_1_3	5.09
1922									Hemicellulase backbone	XynE - GH11	5	5	7	3	07-Xylose_1_3	8.12
1923									Hemicellulase backbone	XynF GH11	5	5	7	3	07-Xylose_1_3	4.12
1924									Pectinase	Galactanase - GH53	6	5	7	3	07-Xylose_1_3	-0.81
1925									Pectinase	Endorhamnogalacturonase	6	5	7	3	07-Xylose_1_3	-0.58
1926									Side chain hydrolase	Acetyl05-Xylan esterase	7	5	7	3	07-Xylose_1_3	0.27
1927									Side chain hydrolase	Acetyl05-Xylan esterase	7	5	7	3	07-Xylose_1_3	2.39
1928									Cellulase	CbhII - GH6	4	1	8	3	08-Cellobiose_3	0.8
1929									Cellulase	CbhI - GH7	4	1	8	3	08-Cellobiose_3	-0.08
1930									Cellulase	?-glucosidase	4	1	8	3	08-Cellobiose_3	-1.31
1931									Cellulase	?-1,4-endoglucanase	4	1	8	3	08-Cellobiose_3	-2.34
1932									Cellulase	?-1,4-endoglucanase	4	1	8	3	08-Cellobiose_3	-2.75
1933									Cellulase	?-1,4-endoglucanase	4	1	8	3	08-Cellobiose_3	-1.7
1934									Cellulase	?-1,4-endoglucanase	4	1	8	3	08-Cellobiose_3	-2.55
1935									Cellulase	Endoglucanse	4	1	8	3	08-Cellobiose_3	-3.31
1936									Auxiliary activity	Hydrophobin	2	1	8	3	08-Cellobiose_3	-1.71
1937									Auxiliary activity	Swollenin	2	1	8	3	08-Cellobiose_3	-1.84
1938									Auxiliary activity	Swollenin	2	1	8	3	08-Cellobiose_3	-4.78
1939									Cellulase	?-1,4-endoglucanase	4	2	8	3	08-Cellobiose_3	-0.5
1940									Cellulase	Cellobiohydrolase (reducing end)	4	2	8	3	08-Cellobiose_3	3.96
1941									Arabinofuranosidase	Abf-B1 - GH54	1	2	8	3	08-Cellobiose_3	0.95
1942									Arabinofuranosidase	?-1,4-xylosidase/?-arabinofuranosidase	1	2	8	3	08-Cellobiose_3	0.83
1943									Arabinofuranosidase	?-l-arabinofuranosidase	1	2	8	3	08-Cellobiose_3	-1.81
1944									Arabinofuranosidase	?-l-arabinofuranosidase	1	2	8	3	08-Cellobiose_3	-3.05
1945									Arabinofuranosidase	?-l-arabinofuranosidase	1	2	8	3	08-Cellobiose_3	-1.05
1946									Hemicellulase backbone	XynC - GH11	5	2	8	3	08-Cellobiose_3	-0.1
1947									Hemicellulase backbone	XynH GH11	5	2	8	3	08-Cellobiose_3	1.53
1948									beta-xylosidase	GH43	3	2	8	3	08-Cellobiose_3	1.24
1949									beta-xylosidase	?-xylosidase	3	2	8	3	08-Cellobiose_3	0.55
1950									Auxiliary activity	Hydrophobin	2	2	8	3	08-Cellobiose_3	-1.51
1951									Auxiliary activity	Hydrophobin	2	2	8	3	08-Cellobiose_3	-2.46
1952									Pectinase	Xylogalacturonan hydrolase	6	2	8	3	08-Cellobiose_3	0.11
1953									Pectinase	?-l-rhamnosidase	6	2	8	3	08-Cellobiose_3	0.58
1954									Side chain hydrolase	?-galactosidase	7	2	8	3	08-Cellobiose_3	-3.55
1955									Side chain hydrolase	Acetyl05-Xylan esterase	7	2	8	3	08-Cellobiose_3	-0.45
1956									Side chain hydrolase	?-glucuronidase	7	2	8	3	08-Cellobiose_3	-2.8
1957									Side chain hydrolase	Pectinesterase	7	2	8	3	08-Cellobiose_3	0.21
1958									Arabinofuranosidase	abf62a - GH62	1	3	8	3	08-Cellobiose_3	0.7
1959									Arabinofuranosidase	abfA1 - GH51	1	3	8	3	08-Cellobiose_3	1.16
1960									Hemicellulase backbone	XynG GH11	5	3	8	3	08-Cellobiose_3
1961									beta-xylosidase	?-xylosidase - GH3	3	3	8	3	08-Cellobiose_3	-0.15
1962									beta-xylosidase	?-xylosidase - GH43	3	3	8	3	08-Cellobiose_3	0.57
1963									beta-xylosidase	?-xylosidase	3	3	8	3	08-Cellobiose_3	1.64
1964									Pectinase	Exopolygalacturonase	6	3	8	3	08-Cellobiose_3	2.56
1965									Pectinase	Exopolygalacturonase	6	3	8	3	08-Cellobiose_3	-0.03
1966									Pectinase	?-l-rhamnosidase	6	3	8	3	08-Cellobiose_3	2.18
1967									Side chain hydrolase	?-glucuronidase	7	3	8	3	08-Cellobiose_3	-0.61
1968									Side chain hydrolase	Carboxylesterase	7	3	8	3	08-Cellobiose_3	1.29
1969									Side chain hydrolase	Carboxylesterase	7	3	8	3	08-Cellobiose_3	-0.73
1970									Cellulase	?-glucosidase - GH1	4	4	8	3	08-Cellobiose_3	-0.88
1971									Arabinofuranosidase	Abf62b	1	4	8	3	08-Cellobiose_3	0.26
1972									Arabinofuranosidase	Abf62c	1	4	8	3	08-Cellobiose_3	-1.02
1973									Arabinofuranosidase	Abf-B2 - GH54	1	4	8	3	08-Cellobiose_3	-0.36
1974									Hemicellulase backbone	XynI GH11	5	4	8	3	08-Cellobiose_3	0.39
1975									Hemicellulase backbone	?-1,4-endomannanase	5	4	8	3	08-Cellobiose_3	-0.7
1976									beta-xylosidase	?-xylosidase - GH43	3	4	8	3	08-Cellobiose_3	0.36
1977									beta-xylosidase	GH43	3	4	8	3	08-Cellobiose_3	0.18
1978									Auxiliary activity	GH61	2	4	8	3	08-Cellobiose_3	0.29
1979									Pectinase	Polygalacturonase - GH28	6	4	8	3	08-Cellobiose_3	-0.58
1980									Pectinase	Pectin Lyase	6	4	8	3	08-Cellobiose_3	0.17
1981									Pectinase	Endopolygalacturonase	6	4	8	3	08-Cellobiose_3	1.46
1982									Hemicellulase backbone	XynB - GH11	5	5	8	3	08-Cellobiose_3	-2.12
1983									Hemicellulase backbone	XynD - GH10	5	5	8	3	08-Cellobiose_3	0.84
1984									Hemicellulase backbone	XynE - GH11	5	5	8	3	08-Cellobiose_3
1985									Hemicellulase backbone	XynF GH11	5	5	8	3	08-Cellobiose_3	0.28
1986									Pectinase	Galactanase - GH53	6	5	8	3	08-Cellobiose_3	-1.96
1987									Pectinase	Endorhamnogalacturonase	6	5	8	3	08-Cellobiose_3	-0.52
1988									Side chain hydrolase	Acetyl05-Xylan esterase	7	5	8	3	08-Cellobiose_3	1.29
1989									Side chain hydrolase	Acetyl05-Xylan esterase	7	5	8	3	08-Cellobiose_3	0.74
1990									Cellulase	CbhII - GH6	4	1	9	3	09-Arabinose_0,2_3	-0.92
1991									Cellulase	CbhI - GH7	4	1	9	3	09-Arabinose_0,2_3	-0.02
1992									Cellulase	?-glucosidase	4	1	9	3	09-Arabinose_0,2_3	-0.61
1993									Cellulase	?-1,4-endoglucanase	4	1	9	3	09-Arabinose_0,2_3	-0.89
1994									Cellulase	?-1,4-endoglucanase	4	1	9	3	09-Arabinose_0,2_3	-1.56
1995									Cellulase	?-1,4-endoglucanase	4	1	9	3	09-Arabinose_0,2_3	1.55
1996									Cellulase	?-1,4-endoglucanase	4	1	9	3	09-Arabinose_0,2_3	-1.39
1997									Cellulase	Endoglucanse	4	1	9	3	09-Arabinose_0,2_3	0.63
1998									Auxiliary activity	Hydrophobin	2	1	9	3	09-Arabinose_0,2_3	-1.17
1999									Auxiliary activity	Swollenin	2	1	9	3	09-Arabinose_0,2_3	-0.04
[truncated: 982 more rows]

## Sheet: Glucose
Cluster	GOI	WT FC sur :	XlnR +	xlnR-	WT	Category	Activity
		Glucose	AL1+x	AL1x	Relative Quantity
Cluster 1	GOI2	0	-5.93088	-6.70429	938.722	Cellulase	CbhII - GH6
Cluster 1	GOI3	0	-2.5406	-3.69703	450.686	Cellulase	CbhI - GH7
Cluster 1	GOI4	0	-5.23759	-5.5613	25.787	Cellulase	β-glucosidase
Cluster 1	GOI5	0	-0.502499	-1.27517	48.7724	Cellulase	β-1,4-endoglucanase
Cluster 1	GOI6	0	-5.77841	-5.88299	23.5881	Cellulase	β-1,4-endoglucanase
Cluster 1	GOI9	0	-0.446895	-1.29122	43.393	Cellulase	β-1,4-endoglucanase
Cluster 1	GOI10	0	0.69194	0.255766	85.123	Cellulase	β-1,4-endoglucanase
Cluster 1	GOI11	0	-4.09131	-4.16986	12.6361	Cellulase	Endoglucanse
Cluster 1	GOI39	0	-6.42171	-5.15789	32.3821	Auxiliary activity	Hydrophobin
Cluster 1	GOI40	0	-3.5983	-4.03744	63.6995	Auxiliary activity	Swollenin
Cluster 1	GOI43	0	-6.70771	-7.07639	40.7215	Auxiliary activity	Swollenin
Cluster 2	GOI7	0	-1.3898	-1.56318	44.6312	Cellulase	β-1,4-endoglucanase
Cluster 2	GOI8	0	-1.92442	-3.68743	43.9593	Cellulase	Cellobiohydrolase (reducing end)
Cluster 2	GOI17	0	-0.120131	0.272344	290.715	Arabinofuranosidase	Abf-B1 - GH54
Cluster 2	GOI18	0	2.08654	0.695533	31.7656	Arabinofuranosidase	β-1,4-xylosidase/α-arabinofuranosidase
Cluster 2	GOI19	0	1.59429	1.28393	19.7502	Arabinofuranosidase	α-l-arabinofuranosidase
Cluster 2	GOI20	0	0.142951	0.394337	141.103	Arabinofuranosidase	α-l-arabinofuranosidase
Cluster 2	GOI21	0	1.08369	0.878191	5.51692	Arabinofuranosidase	α-l-arabinofuranosidase
Cluster 2	GOI23	0	-0.134833	-0.690936	140.825	Hemicellulase backbone	XynC - GH11
Cluster 2	GOI28	0	-0.864219	2.25825	121.082	Hemicellulase backbone	XynH GH11
Cluster 2	GOI35	0	0.152598	-0.862009	518.622	beta-xylosidase	GH43
Cluster 2	GOI36	0	-1.9012	-2.4675	139.49	beta-xylosidase	β-xylosidase
Cluster 2	GOI41	0	-5.18525	-2.00819	4253.96	Auxiliary activity	Hydrophobin
Cluster 2	GOI42	0	-0.133203	-0.70306	356.485	Auxiliary activity	Hydrophobin
Cluster 2	GOI51	0	0.678624	0.201204	36.6975	Pectinase	Xylogalacturonan hydrolase
Cluster 2	GOI52	0	-1.52317	0.328896	22.0759	Pectinase	α-l-rhamnosidase
Cluster 2	GOI54	0	-7.54439	-6.53359	459.177	Side chain hydrolase	α-galactosidase
Cluster 2	GOI58	0	-2.89812	-0.570714	77.2208	Side chain hydrolase	Acetylxylan esterase
Cluster 2	GOI56	0	-0.339042	-0.57663	1718.35	Side chain hydrolase	α-glucuronidase
Cluster 2	GOI61	0	-1.24637	1.61831	1.45077	Side chain hydrolase	Pectinesterase
Cluster 3	GOI12	0	2.3528	3.19603	10.154	Arabinofuranosidase	abf62a - GH62
Cluster 3	GOI13	0	-0.273269	-0.0875344	47.7686	Arabinofuranosidase	abfA1 - GH51
Cluster 3	GOI27	0			8.04271	Hemicellulase backbone	XynG GH11
Cluster 3	GOI31	0	-1.55354	-1.01555	13.0841	beta-xylosidase	β-xylosidase - GH3
Cluster 3	GOI33	0	-0.498212	-0.310311	107.774	beta-xylosidase	β-xylosidase - GH43
Cluster 3	GOI37	0	1.43195	0.385473	13.6942	beta-xylosidase	β-xylosidase
Cluster 3	GOI49	0	-4.08967	-3.26128	9.21527	Pectinase	Exopolygalacturonase
Cluster 3	GOI50	0	-2.44475	-1.62228	4.08895	Pectinase	Exopolygalacturonase
Cluster 3	GOI53	0	-1.57846	0.52658	2.48134	Pectinase	α-l-rhamnosidase
Cluster 3	GOI55	0	0.0645304	-0.040274	62.8899	Side chain hydrolase	α-glucuronidase
Cluster 3	GOI59	0	1.86364	1.33828	10.0004	Side chain hydrolase	Carboxylesterase
Cluster 3	GOI60	0	-0.618665	-3.13424	9.5274	Side chain hydrolase	Carboxylesterase
Cluster 4	GOI1	0	-1.19161	-0.323065	1065.31	Cellulase	β-glucosidase - GH1
Cluster 4	GOI14	0	2.32196	1.86774	74.2082	Arabinofuranosidase	Abf62b
Cluster 4	GOI15	0	2.16523	1.30145	12.3571	Arabinofuranosidase	Abf62c
Cluster 4	GOI16	0	1.4249	0.454927	10.2251	Arabinofuranosidase	Abf-B2 - GH54
Cluster 4	GOI29	0	-0.176145	-0.682329	85.4949	Hemicellulase backbone	XynI GH11
Cluster 4	GOI30	0	-2.08185	-2.48457	103.229	Hemicellulase backbone	β-1,4-endomannanase
Cluster 4	GOI32	0	-3.70544	-2.32012	11.1342	beta-xylosidase	β-xylosidase - GH43
Cluster 4	GOI34	0	-1.60591	0.430126	1.44376	beta-xylosidase	GH43
Cluster 4	GOI38	0	-0.322268	-0.610335	712.742	Auxiliary activity	GH61
Cluster 4	GOI44	0	-3.11469	-2.39397	32.2627	Pectinase	Polygalacturonase - GH28
Cluster 4	GOI46	0	-0.704084	-0.339798	4.51536	Pectinase	Pectin Lyase
Cluster 4	GOI48	0	-1.49108	-0.720867	10.22	Pectinase	Endopolygalacturonase
Cluster 5	GOI22	0	-1.56548	-1.62889	264.103	Hemicellulase backbone	XynB - GH11
Cluster 5	GOI24	0	-0.490947	0.532601	1.37771	Hemicellulase backbone	XynD - GH10
Cluster 5	GOI25	0	-0.983692	-2.63436	1.7412	Hemicellulase backbone	XynE - GH11
Cluster 5	GOI26	0	0.887052	0.631741	52.8658	Hemicellulase backbone	XynF GH11
Cluster 5	GOI45	0	-4.03276	-2.59874	11.2721	Pectinase	Galactanase - GH53
Cluster 5	GOI47	0	-4.19445	-2.9908	10.5925	Pectinase	Endorhamnogalacturonase
Cluster 5	GOI57	0	-1.38265	-1.1889	4.15852	Side chain hydrolase	Acetylxylan esterase
Cluster 5	GOI62	0	-2.1927	-2.11168	5.60153	Side chain hydrolase	Acetylxylan esterase
